# Supplementary material for: Genetics of resistance to photobacteriosis in gilthead sea bream (Sparus aurata) using 2b-RAD sequencing
Source: BMC Genet. 2018 Jul 11;19:43. doi: 10.1186/s12863-018-0631-x (PMC6042378; doi:10.1186/s12863-018-0631-x)
Supplement: Supplementary file 1 — Information on inflation of P-value, LD among significant SNPs, genes at QTL region and Manhattan plots. This file contains information on average and sex-specific (male vs. female) linkage maps along with 36 bp sequences of 2b-RAD loci (XLSX 1344 kb). [file 12863_2018_631_MOESM1_ESM.xlsx]

## Sheet: Sheet1
		Additional File 1: Full linkage map with 2b-RAD tag sequences
LinkageGroup	SNP	Avg.Map	MaleMap	FemaleMap	TagSeq
1	242720_32	0	0	0	GTGACTTTGCTCGCAGCTCTTTGCTTAACACCAGCT
1	51630_8	0.115	0.422	0.085	TAAGCCTTTCCTGCAGCTATATGCTTTGTGCAGGGC
1	97001_25	0.186	0.554	0.131	CATATTACCTCTGCAGCAGGCTGCGAGAAGTTTTTA
1	216097_33	0.215	0.603	0.152	ACACGAGTATGTGCAGCACGGTGCTGAGAACCAGAG
1	72076_26	0.217	0.61	0.153	TTGTGGCTCAAGGCATACTAATGCGTAAGTGGTCAC
1	834_20	0.218	0.615	0.154	CACCACAGCTCAGCAGGGATCTGCCTGTACAAACAC
1	70513_18	0.218	0.615	0.154	GGTTTGTGTGCAGCAACAGTGTGCGCACAGTGTTTT
1	82798_17	0.218	0.614	0.154	ACACACACATGTGCATGCACTTGCATGTTACAGAAC
1	113550_20	0.218	0.615	0.154	CAGGATGCCCTAGCAGGATAATGCCGGCTCTAAAAG
1	123035_7	0.218	0.614	0.154	CCGCAGCGCAATGCATGATGGTGCATTTTGCTTGGT
1	164872_27	0.218	0.613	0.153	CTCTCTTTGGTTGCACCATGTTGCCACTCCTCAGGC
1	2315_18	0.219	0.615	0.154	GAGGCAGCGGCTGCATGTATGTGCGTCTCTCAGTGA
1	10548_7	0.219	0.615	0.154	GTATGCAGGCTGGCATGGCACTGCTGATCTCTTTGG
1	16073_16	0.219	0.615	0.154	GTGCCATTAAGAGCATCTCCCTGCCACTGGGATTTT
1	49517_28	0.219	0.615	0.154	AACAGTGAACATGCATGCCAGTGCCCATACACATGA
1	60425_34	0.219	0.615	0.154	GTCCAGAGGCATGCAGAAAGATGCCCTCTTTTGTTT
1	66983_10	0.219	0.615	0.154	TGGCAAAAACGCGCACTAAAGTGCCCTCTTCAGTGG
1	77231_32	0.219	0.615	0.154	GCTAATGCATAGGCAAAGCGCTGCTCGCCTCGCATG
1	80608_1	0.219	0.615	0.154	CACAGAATTTGTGCATACGAATGCTGGAAACTGTGG
1	87957_27	0.219	0.615	0.154	GCTAGGGTCACAGCAGAGTCCTGCACGAGTCTTATT
1	174363_25	0.219	0.615	0.154	GCTTCCACCTCAGCAGGCTTCTGCACCTCGCCCTCC
1	181435_20	0.219	0.615	0.154	CTGCAGCAGCAGGCACTCTTGTGCCTTTTTTTGCCT
1	194056_28	0.219	0.615	0.154	TGTCCCTCTGCGGCAGAGAAGTGCCCTTCGTCGGCG
1	203469_12	0.219	0.615	0.154	AATTCACCCAATGCAGGAGACTGCAGTTTGGATATT
1	251988_31	0.219	0.615	0.154	TTCTTGGGAGGTGCAATTGTGTGCGGCGCCGTCCCC
1	293605_4	0.219	0.615	0.154	CCATTTAGACCTGCAGGAATATGCTGAGTCGAGGCA
1	252264_6	0.219	0.615	0.154	GCGATTGACTCTGCACAAACTTGCTGACCTCTGCAC
1	189245_16	0.221	0.615	0.155	TCGTATCTTCCCGCAGGCTGCTGCCATTACCTTCCC
1	97673_8	0.507	0.619	0.354	GGAAAGTGAAAGGCAGTGCCTTGCTCCTCCCTCATC
1	145289_27	0.666	0.622	0.467	TTCCTTTCCCCTGCATTCTACTGCCCTTGAGAAACA
1	155507_28	0.757	0.622	0.649	TTAACATTTGGTGCAGACAGCTGCAAACGTCACAAA
1	21908_30	0.823	0.622	0.88	GCGTCAAGAGAAGCACACACTTGCTGAAGCCAATAG
1	68653_11	0.823	0.622	0.881	GTATGTTGGGGAGCACAATGCTGCCCTCTACAGGCA
1	76777_11	0.823	0.622	0.881	TTAAACAGCCCAGCATGTCCATGCCAAGCAGCAGAA
1	79162_36	0.823	0.622	0.881	AAAACGGCCAGGGCATAAAAATGCTGTGGTGGGATG
1	104374_1	0.823	0.622	0.881	AGCTGTCGTGGAGCAGCTCAGTGCAGAAATGTGGAC
1	117966_30	0.823	0.622	0.881	GAGACAACCTGTGCAAGTAGTTGCTGCTTAATTTAC
1	187969_6	0.823	0.622	0.88	AAATAGCAGCATGCAAGGAGCTGCGTGGGTAATTGC
1	218221_1	0.823	0.622	0.881	GGTCTGCTCACTGCACCCGAGTGCTGTGCCTAGCGA
1	120896_28	0.823	0.622	0.881	TCTCATCACTATGCAATGTTCTGCTGGGAAACCCTG
1	148188_36	0.824	0.622	0.883	GGCTGACTGCAGGCAGCAGGATGCAGTCTTCTCACC
1	129794_26	0.845	0.622	0.894	GGAGGATTAGACGCAGGAGCGTGCCTCTCTCTCTCT
1	120840_21	0.851	0.622	0.895	AGTTCACGGGGTGCATTCAAATGCATCTGAACACAC
1	53550_26	1.204	0.908	0.896	GCTGGTCTTGCAGCACTATCTTGCTATGGCCTCTGT
1	22275_12	1.205	0.908	0.896	ACATTTCTGGTTGCAATGGGCTGCTCCTATCCTCAG
1	29151_27	1.205	0.908	0.896	GACATCTGGTCTGCACATGTCTGCCACGGACATAAA
1	40734_32	1.205	0.908	0.896	GTGTCACTGAATGCAAAACACTGCTGCTACTGCTGC
1	57982_31	1.205	0.908	0.896	GTGCACTGTGAGGCAACAGTCTGCTGTTTGGAAAAC
1	91362_7	1.205	0.908	0.896	CCACTTGATACTGCACAAAACTGCAAAGAGGTGCAT
1	109457_6	1.205	0.908	0.896	CGAGCACCGAGGGCAGAACGATGCTCCGACAGTTAA
1	191536_20	1.206	0.908	0.899	AACAGGCTTTCAGCACTCCCGTGCCTCCCGCAGCTG
1	131931_8	1.254	0.908	1.051	GATTGTGCACATGCAAACTTGTGCATGTGTGCACAC
1	14802_18	1.317	0.914	1.056	ATTTTACTGACCGCACTTTTCTGCCAAGAGAAAGAC
1	22723_5	1.317	0.914	1.057	ATCAACCTGACTGCAGTGATCTGCAGAGGTGACCTT
1	16972_28	1.318	0.914	1.057	TGACAAACTGCTGCACCTAGGTGCCATCAGGTGTGC
1	29688_12	1.318	0.914	1.057	ACAAACAGGTAAGCAGCTCCTTGCACAAACACACTT
1	45978_10	1.318	0.914	1.057	TTTTCAAGTTTTGCATGCTTGTGCTTTTGACACACT
1	52323_3	1.318	0.914	1.058	AATACATGATAGGCACTTACATGCATCTGACCTGCA
1	60838_16	1.318	0.914	1.057	AGGAGTTGACCAGCACCTGGCTGCATGGACCGCAGA
1	72541_31	1.318	0.914	1.057	GACCGTGTGATCGCAGGTGCTTGCATGTCTTCGGGC
1	72698_26	1.318	0.914	1.058	AAACTACAAGAGGCATACACATGCACCTCTTTGCAG
1	80236_10	1.318	0.914	1.057	TATATACTGTCAGCATGTCACTGCTGTCAGGGGAAA
1	203641_17	1.318	0.914	1.057	ATGTGTGTGTGTGCACGTGTGTGCGTGTGTTTGTGC
1	227825_33	1.318	0.914	1.057	CTGCATTTTGCTGCAGCCAGCTGCATTTATTGGTTT
1	7950_28	1.321	0.914	1.058	TGAAGAGCTACAGCAGTCAAATGCTGCGAACACATG
1	55477_4	1.321	0.914	1.058	TGTATGTGGGTGGCATGGCTTTGCTGAGCGATATGT
1	63134_7	1.321	0.914	1.058	AAGGACAAGAAGGCATTGATGTGCAACGTCATACAG
1	80460_2	1.321	0.914	1.058	CCAAAAGTCTGCGCACGCCACTGCCACTGAGCTACT
1	89258_28	1.321	0.914	1.058	TCACACCCTTGCGCATTTTTATGCTGCAAAATTCTC
1	114608_31	1.321	0.914	1.058	ATCATTGTCACAGCAGAGCTGTGCAACTTCTGAGCT
1	161006_17	1.321	0.914	1.058	ATGTGTTCATCCGCAGCGCAATGCATCATGGTGCAT
1	36942_16	1.325	0.915	1.058	CGCGACACAGCTGCAATTCGCTGCAACCTTCCTATG
1	54189_2	1.657	1.054	1.063	TGGGCCCCTCGGGCAGCTGTCTGCATTGCATTATGG
1	68311_16	1.66	1.08	1.063	ATTACAATGTAGGCAACGTGTTGCTGAGCTAGCTTT
1	135366_16	1.665	1.129	1.063	TCGCAGATCCGCGCATGGTGATGCACCCAAACACAA
1	63263_26	1.666	1.136	1.063	CCTGATTGGGCTGCAGGTTAATGCAACTAATAGTGA
1	8854_29	1.667	1.15	1.063	CCTGTCCAGCCTGCAGCTCTGTGCTCGCTCTCAGTC
1	39045_27	1.667	1.145	1.063	TTGTACAGTTTTGCACGTCATTGCTGGAACTCACTG
1	61756_31	1.667	1.167	1.063	TAGTCAAGTTTTGCATTTAGATGCCAGATAGTTGCC
1	57663_6	1.673	1.27	1.063	TGAGCGGAATTTGCATCAGCTTGCCGCAGATGCCTA
1	19413_6	1.674	1.303	1.063	ATACAACAAGCTGCAGGGATTTGCATCTCCACCATA
1	251697_30	1.674	1.304	1.063	GGCTGCCAGTCTGCATGCAAGTGCGCGTGTGTGTGT
1	41500_10	1.675	1.323	1.063	AACCTGACTACAGCAGTGACCTGCAGAGGTGACCTC
1	242417_25	1.675	1.307	1.063	TGGTGTTTATGTGCAGTACTGTGCCTGTGCCTTTGT
1	15364_19	1.677	1.335	1.064	GAACATTTCTGAGCAGGACAGTGCGGGTCAGTTGTT
1	81410_27	1.68	1.376	1.064	TTGCTGCCACCTGCATTTTGTTGCAGTTGAATAAAT
1	115008_4	1.758	1.464	1.092	CAGGAGAAATAAGCACAGGGATGCTCATTGAGGGGA
1	170733_10	1.806	1.505	1.127	TGGGGTTCTATAGCAGTCAGGTGCCAAACCCTTAGC
1	87772_9	1.818	1.717	1.13	CACCATGTTCGAGCACAAGGATGCTTATAAATGTAC
1	52274_19	1.822	1.795	1.134	AGCAGATAAGGAGCAGCACCGTGCTTGTGTCCATCT
1	71182_11	2.116	1.866	1.436	GACACAGATTTTGCACACAGATGCTACTCTTTCCAG
1	166247_7	2.479	1.91	1.931	ATTTCTGAGACAGCATCAATCTGCTGACATTCTGAT
1	7828_16	2.742	1.925	2.433	CTGTAACTGAAAGCACCAAGATGCTCTGTGGCAAGT
1	67829_1	3.195	1.93	3.471	TTGAAAATAGATGCAGCATGTTGCGAAATAAATACT
1	60313_29	3.274	1.931	3.604	AGGACGCAGTCAGCAGTGTGTTGCCCATTTCACCCA
1	142463_30	3.275	1.931	3.606	ATTTAAATGGTTGCATGCGTGTGCAAAGGAAGCGAG
1	53626_35	3.284	1.946	3.611	AACAGCACTGCAGCATTCTACTGCACAAGTGACGTG
1	11316_2	3.36	1.947	3.67	TCAGCCTCTCTTGCATCATCCTGCTCAAGCTCCATT
1	114761_4	3.372	1.99	3.671	CTGCTTTCTACAGCAAGTTGTTGCAGAGCCAAATCC
1	7164_27	3.437	2.024	3.684	TCAGTGGACCGTGCAGCTCTGTGCAGTAGGGTGTAG
1	76184_34	3.461	2.026	3.688	CAACCCGGTCATGCAGTGGTTTGCACTGTCACAACA
1	4248_5	3.462	2.028	3.688	TTGACCAGAAGTGCAAGGCTTTGCGGTACTCAGGTG
1	30523_1	3.462	2.028	3.689	TGTGTGTGGTGTGCACACATGTGCAAACTTTTGCCC
1	55436_17	3.462	2.028	3.688	ACTCAGGAGAGCGCATACTTCTGCTAAGGCCCAATA
1	82488_33	3.462	2.028	3.688	AGCTAGTTACCAGCAGAGTCCTGCACGGGTTCAGGG
1	95566_28	3.462	2.028	3.688	TCCTTCTGTGAGGCATTCACATGCACCGCCTGTGGA
1	128830_35	3.462	2.028	3.688	TCTCCACTACCTGCAGCGATTTGCAGCAAAAAATTG
1	131287_6	3.462	2.027	3.688	GCGCGAAAACATGCAAGCAAATGCCATCTACCGAGT
1	211746_33	3.462	2.028	3.688	GGGTATTGGTCCGCAAATGGGTGCCGCAGGATTTTG
1	26487_3	3.462	2.027	3.688	CTATTTGTCCCTGCAGTTCCCTGCCATCTGAATCTG
1	62158_2	3.462	2.028	3.688	TTACCACCTGTTGCAACTTCTTGCTAGCCAGCTCAG
1	60715_32	3.463	2.028	3.691	GGGAGAGAAGCAGCAACCTGTTGCAGACGCCAGCCA
1	216188_21	3.464	2.028	3.694	GCAAAGCTAGTAGCAGTGGGATGCTATGTCAGCGCC
1	97043_21	3.728	2.028	4.396	GCCAATAAATTTGCACAGGTGTGCACCAGCACTGCA
1	38203_21	3.974	2.071	4.678	ACAAAAACCCCAGCAAGAGTCTGCAGATTCGGCAGA
1	67504_16	3.978	2.115	4.685	TCCAAGACATGGGCAGTCATTTGCTGCTTTCTACTA
1	7763_8	3.989	2.156	4.704	CTGTTCCTGTGAGCAGATCAGTGCAATCGAAAAAGA
1	10549_27	3.989	2.155	4.704	GGCCTCAAACATGCAAATGTGTGCTGGAGTTTGTGC
1	279350_16	4.618	2.157	5.679	TTTTAAAGCGGTGCAGAGTGATGCCGCTTCCGGTTC
1	13365_25	4.75	2.157	5.994	TATCCTGTATTTGCATGCGTTTGCTTGCTTTGTCAG
1	35583_34	4.753	2.157	5.999	ACCAGTCCGTTAGCATTCCTCTGCGGAGCATGGACC
1	64194_17	5.04	2.308	6.034	TAAGCACACAGTGCAGCAGGCTGCAGTTGTATGAAG
1	287770_4	5.067	2.439	6.034	GCATTAAATGATGCATGGTCCTGCTCTCTCCCACGC
1	34704_8	5.089	2.548	6.034	AGGCTAGTTTGTGCAACCCAGTGCAGGTGACTGTGG
1	252824_11	5.089	2.548	6.034	GTGCTTCAAGGTGCACACAGCTGCAGGTACAGAGTG
1	65050_34	5.09	2.549	6.034	TGGAGGAGAGGAGCAAAGCTGTGCCTCCGCCACAAC
1	113771_10	5.09	2.549	6.034	ATGTGCAGAGGAGCAACAGCCTGCTGGAGGCAACCT
1	116528_19	5.09	2.549	6.034	GAGAGTGGTGGAGCAGGCTTATGCAAACAACTGATT
1	116793_3	5.09	2.548	6.034	TCATCGGTGAATGCATTATCATGCTGCAGTTGTCTT
1	47413_4	5.095	2.549	6.034	CCCATCTGTACTGCAGTTGCCTGCACATTCAGTTTT
1	1137_35	5.096	2.549	6.034	CAGCCCAGTCTGGCACTCCACTGCTGGGAGACCCTA
1	12684_29	5.096	2.549	6.034	AAAGGCATATAAGCATTTCAGTGCCTGCGATAACTC
1	33383_28	5.096	2.549	6.034	TAGCACTAACCAGCAGACAGCTGCTGGAGCCAGCAA
1	111069_34	5.096	2.549	6.034	CAGAAATTAACAGCAGCTCAGTGCTGGTAAACACTG
1	196332_1	5.096	2.549	6.034	ACTACCTGTCTGGCACCAACCTGCAAAGATAGCAAC
1	10652_10	5.096	2.549	6.034	ACATTACTCGAAGCATCACATTGCCTCCGCCGGCTT
1	222324_19	5.097	2.549	6.034	GGAGTTGAGCAGGCAGCCGCATGCAAAAATTTAGAG
1	155761_19	5.164	2.549	6.111	TTCACTCACCAGGCAGCCGGCTGCTTCTCAAAGTTG
1	225082_10	5.198	2.549	6.146	GCAGTCCACCACGCACAAACATGCAAGTGCATGCGA
1	117310_18	5.235	2.549	6.178	TGATGTTGAACTGCACCCTGCTGCCTGTCAAAAACT
1	74436_4	5.254	2.549	6.208	CAGGGTGAGTATGCAAGCCCTTGCACACGTGTGTGC
1	181381_2	5.254	2.549	6.209	GTGGCCCCCTCAGCATGAAAATGCACTCTGACACAT
1	4344_7	5.256	2.549	6.211	TTGCTCAGTCTTGCAAATGGCTGCCCGCCAAACGGT
1	203059_17	5.256	2.549	6.211	TTAGCTGTTGAGGCAGAACAGTGCAAGTGTACAGGC
1	76488_18	5.356	2.642	6.213	TGTATGGACACTGCAGAGGAGTGCAAACGTATGCTA
1	119568_16	5.356	2.642	6.213	GCTAACCTAAAAGCATTAATGTGCACCACGTCTGAA
1	10818_33	5.357	2.642	6.213	GCTGAAGCTGCAGCAGAGATGTGCAGTTTTTTGGGG
1	192684_19	5.357	2.642	6.213	ACGGCACCGGGGGCATGCGTGTGCATGGACCCACAC
1	48010_21	5.358	2.642	6.213	CCAGTTGATTTTGCAGCTAAGTGCAGCTGATTCAGT
1	209942_7	5.358	2.642	6.213	GGAGCTCCAAATGCAGAGTTCTGCAACTGAACACTT
1	3066_12	5.359	2.642	6.213	GGACTGTTTCACGCAGATTGCTGCAGGAAAATCTGG
1	13302_2	5.359	2.642	6.214	TCCTGCAGCCTTGCAGGTTGTTGCTGCTCTCACTCA
1	30262_33	5.359	2.642	6.213	TTATAGTGACTTGCATCCGCATGCCCAAATAATTTG
1	90434_4	5.359	2.642	6.213	GCTGAGAAAATGGCATTCCAGTGCACACTGGCACAA
1	111493_26	5.359	2.642	6.214	TGTCTCAGTCCAGCAGCGGGTTGCACCGGCTATGTA
1	119982_8	5.359	2.642	6.213	AATGATTGTGAAGCATGTTTGTGCTAGTGCAGCAAG
1	124615_11	5.359	2.642	6.213	CTTCATGACACTGCACCACACTGCAGGTTTTATTTA
1	133580_21	5.359	2.642	6.213	CAGTCACACTGGGCATGTGCGTGCCAGTGTTAACAG
1	173273_25	5.359	2.642	6.213	CCACCAACACTGGCATCAGTATGCTGCTCCGATAGA
1	205122_1	5.359	2.642	6.214	TAGCTTTTCTCTGCACTGTTTTGCTGTCTCTGTTTC
1	168965_9	5.36	2.642	6.214	CATCTGGCTCCAGCAGGGATGTGCACATGATTATAC
1	242901_27	5.36	2.642	6.214	GTGAGTAAGTGGGCAGGTGAGTGCATGAACGCATGG
1	43482_25	5.376	2.642	6.216	GAAGCTTCAACTGCAGGTATGTGCAGTGTCATACTG
1	70034_11	5.422	2.642	6.218	CTAATCTGCACAGCAGCATCTTGCTAGACATCCTCT
1	1283_36	5.455	2.642	6.221	TCGTGTGTAGCTGCATCTAGCTGCTAGCTGCTAGCT
1	120799_18	5.457	2.642	6.222	CAAAAGCAACTTGCAGGTACATGCTCCTGTTGTATG
1	65326_28	5.465	2.642	6.227	ACCTGAAGGGAAGCACTTCTGTGCACTTTCTCTTTT
1	34894_10	5.47	2.642	6.231	AGCTGGGCTCCCGCACATGTTTGCACACGAGGTTCA
1	40756_29	5.474	2.642	6.233	ATTCCTTGCTATGCATAAATGTGCAGCTAAGCAGTA
1	38937_29	5.475	2.642	6.236	TCGGAAACTAGTGCAGACACCTGCGCTGCGCGCGCT
1	139874_3	5.478	2.642	6.246	TCACTTCTGGAGGCACGTGGTTGCGACCAGCAATCA
1	4868_36	5.479	2.642	6.25	TTATGCCACTGAGCAGTGATGTGCACAAGGGGGGGG
1	50518_4	5.488	2.642	6.286	TCATTCATGCCAGCATGAGCATGCGACTGTAACGAA
1	193614_35	5.705	2.642	7.11	CCATGGGTTTCTGCATTCACATGCTAACGACCTCCG
1	143290_27	6.357	2.642	8.379	GGCTCGCGCGGTGCATGGTGGTGCCGACCACAATGG
1	1607_19	6.363	2.644	8.382	TTGGCTGCACTTGCACAGGCCTGCTTTAATTGGAAT
1	83035_4	6.681	2.65	8.691	ACCTTGTTCATCGCAAACGCTTGCGCTGCGAAGAGC
1	4010_35	6.682	2.652	8.692	CCCTGCAAGTAAGCAAACATCTGCACACAGATGGAA
1	32056_36	6.682	2.653	8.692	TTGAAAACTGATGCAGGCTAGTGCTCAGTGTTGTTG
1	27187_26	6.866	3.522	8.692	CTCAGGGAGGCTGCATTTTGCTGCTGTGTCATCTTA
1	222718_33	6.875	3.543	8.693	GGGAAGGCATCGGCATGGCACTGCCCTGTACCGGCA
1	120838_12	6.947	3.648	8.702	TAGCATGAGAGTGCAAACTCGTGCTTTCTGAATTCT
1	111031_5	7.002	3.648	8.826	TTCTAAATTCCAGCACAGTCCTGCGGATGTGACGTT
1	226025_35	7.279	3.65	9.123	TGCCTCAATTTTGCACAGTCATGCCAATGAGGCCCG
1	93851_1	7.472	3.669	9.334	AGAGTGCTCCTGGCACTTGTGTGCGACACAAATATG
1	234136_1	7.473	3.67	9.334	CAAATACGAAGAGCAGGCTGCTGCTGGTGCGCAAAA
1	41698_12	7.49	3.673	9.351	GCTCCTTTTCTCGCAGACTGCTGCAGCTCCGCTGTC
1	77960_4	7.606	3.674	9.447	ATTCTAGAAACAGCACTGTTGTGCTGCAGAGATGCA
1	210707_10	7.679	3.674	9.508	TTTTGTGGGCGGGCAGAAGATTGCCGAAGGGTGTGA
1	9040_19	7.681	3.675	9.508	GATGCACTTCACGCAGTCGGTTGCTAGAGTCTGAGT
1	15578_16	7.685	3.677	9.512	CCCCAGTGGGTGGCAGCAAGTTGCACCGAATGTCAA
1	76191_1	7.69	3.679	9.514	GACAGCTGAGAAGCAGCTACCTGCGTATTAGCAAAC
1	90011_21	7.721	3.68	9.55	ATGCAGGGAGCTGCATTGGAGTGCCGCATAGGAATG
1	21493_29	8.024	3.682	9.897	AGTTTGGCCTTAGCAGCAGAGTGCTGGGCCCCCGGG
1	36872_36	8.235	3.683	10.141	TAGAGCTGACTTGCAATTTTGTGCAAATGCGGACCG
1	94297_9	8.289	3.683	10.308	TAGTTTATCTTTGCATCCTGGTGCTTTGCTTTCAGA
1	70169_30	8.341	3.683	10.462	ATGAGATTGCAGGCAGGTAATTGCATGCAACAGTCT
1	123511_1	8.397	3.687	10.533	ATAAACATGGAGGCATTTTTGTGCCTAGCTGTTACT
1	31511_6	8.421	3.717	10.551	TCTGACCACCTTGCACATTTCTGCACTATGTAACTT
1	62694_1	8.424	3.729	10.553	TAAGATAGAAGTGCAACTCAGTGCAGCCACAAGTCT
1	53946_18	8.461	3.741	10.576	AACAGACTTGCTGCAATCATGTGCTCCCACTTAAGC
1	248919_16	8.489	3.75	10.59	CGGGAGTGCTCGGCATCTGATTGCCACTGAATGTGG
1	27381_26	8.512	3.856	10.599	TGAGATTTGATGGCAGCTCAATGCTACAGATGTGGG
1	68250_26	8.543	3.883	10.622	GTATTTATGCTGGCATGACACTGCTGATCTCCTAAA
1	82651_17	8.586	3.932	10.667	TTAGAGTCTCTAGCAGCGAGGTGCATCTCACAGAAC
1	198950_26	8.612	3.972	10.698	GTCTAGAGAAATGCAATGCGGTGCCTTGCTGAGGAC
1	87249_9	8.628	3.977	10.726	CTGTACGCACACGCACAGTAGTGCACACTTACACAA
1	168601_20	8.629	3.977	10.729	CAGCAGGGCTCGGCAGATTTCTGCTAGCCACCTCTT
1	249696_10	8.933	3.978	11.104	TGTCGCTGAAACGCACACAGCTGCTGCCTCTCAGCC
1	145612_29	8.966	3.98	11.152	CCAGTTTTGAGGGCAGTCAGTTGCATTTTTGATCTG
1	41949_2	9.427	3.981	11.784	AGGCTTAATGTTGCATCAGTGTGCATTGAACCTTCC
1	237164_21	9.776	3.985	12.283	AGTCCGTTTACTGCAAACACATGCCTGCTGTCGGCG
1	5510_3	9.921	4.18	12.401	TCAGTGTTGCCTGCAAATTGCTGCGTGCAGTTGCAA
1	276620_16	10.003	4.273	12.469	CAAACACAGCAGGCATTCTGCTGCAGGTCTGTGACT
1	82481_5	10.008	4.274	12.485	GCAGAATTAACGGCAGATTTATGCGACTGTGAAAGG
1	18554_12	10.016	4.275	12.506	AGGTGGGAGGCAGCAATAAAATGCTGTGACACGCTT
1	43398_28	10.128	4.277	12.765	CCCGACTCTTCCGCACATTTCTGCTTAAAAAACAGC
1	109780_2	10.633	4.278	14.017	GCAATCAAGCTAGCACCAACCTGCCCTGCGTCCAAA
1	87078_20	11.031	4.278	15.053	TACATTATGTGCGCAGCCTAATGCACCGCCCTAACG
1	75745_18	12.524	4.278	18.249	GCAGCCATAGTTGCAACGTACTGCACATACCAGAGG
1	76320_5	12.713	4.279	18.71	GAGGCAAAGGGAGCAGGTGCTTGCTCATAGGCACAT
1	66058_1	12.782	4.28	18.926	CAGTTTACTCAAGCACTGCACTGCAAGCAACATTAT
1	135639_1	12.846	4.282	19.117	ATCTACTTCCTTGCATCTTTTTGCTTCATCCCCTCC
1	10695_25	12.892	4.284	19.255	AGAGACACTCTGGCAGTGACATGCGGCTACGAGGAG
1	156094_25	12.955	4.287	19.4	GGCACCAGCTGGGCATGGGAATGCAACACCAGACTG
1	174390_12	12.955	4.287	19.4	GTGTTCTCACACGCACTGACCTGCAAATTAGCCCTT
1	188152_1	12.955	4.287	19.4	TGTTCCACATGAGCAAGCAGTTGCCAGGGTTCATCT
1	118245_8	13.016	4.287	19.552	ATCATCTATCTAGCAATAACCTGCATGACCCCTTCC
1	280386_11	13.321	4.288	20.065	TCATTCTGCCAAGCAATTCTCTGCCACGAGATTTAA
1	7215_18	13.384	4.288	20.24	CTATTTTCAGCTGCAGCGTCGTGCTGGGTTATCATA
1	159581_36	13.398	4.289	20.29	GTTAGGCCCGATGCAGGTTATTGCATACTTTTCCAG
1	113734_3	14.226	4.29	21.754	ACGACAGTATGAGCATGAGCGTGCATATGTTTGTGT
1	6561_8	14.81	4.29	22.861	ATCAACAGTGTAGCAGCTAACTGCTGCTGCTAACTG
1	147843_19	14.987	4.29	23.209	ACGAACATGTGTGCATATGCGTGCAGGAAACAACGT
1	39615_2	15.35	4.291	23.805	CATGATGAGACTGCATTAAAATGCACTGGCGCTGGG
1	212852_7	15.357	4.297	23.819	TAGACAAAGTCTGCAGAAGGCTGCAGCTTCACTGCT
1	53338_17	15.358	4.299	23.819	CTAGCACCTTAAGCAGCACAATGCTGCATGCTCGTA
1	26857_18	15.361	4.302	23.828	ATTAAGCTCAAAGCACTGCTCTGCTTCAACGATCAG
1	113479_19	15.363	4.308	23.83	GCCTGTTCACCTGCAAACGCTTGCTGTTATCAGTAA
1	40531_1	15.369	4.325	23.835	ACGCACACACACGCACACACATGCACACAGCCGCAA
1	195776_35	15.371	4.33	23.836	TTCCCTGTGACTGCATGTCCCTGCCTCTCCCATATT
1	52725_6	15.382	4.352	23.849	AGTCATCTGGGAGCACCTCTATGCCTGTGTGTGTGT
1	79503_21	15.516	4.847	23.945	CACGCTAAACAAGCAAAGCAGTGCGCGAGCGCTAAC
1	78921_27	15.568	4.902	24.013	TACAAACACAAAGCACTGCTGTGCGGAAGAGCAGCA
1	53283_9	15.624	4.949	24.134	GTACAATGGAAAGCAAGTTCCTGCTCTGTAGTCCGG
1	233092_5	15.693	4.97	24.247	CACACACACACAGCAGTATGTTGCCCCACTGGAAGG
1	24684_1	15.709	5.011	24.274	TTTGTTTTAAATGCAGCAGGCTGCAATAGCCATCTT
1	99380_1	17.623	5.037	27.362	CGCCTGTCCGGGGCAGCAGCATGCACTCGTCAACAG
1	184100_2	18.262	5.059	28.458	CGAAATGACACGGCAGACAGTTGCCGTGGAGATGAT
1	703_29	18.397	5.061	28.795	AACACAACAGCAGCAGCCGCCTGCGGTGGAGCACAC
1	40010_21	18.415	5.061	28.854	AGATCAGTTTGAGCATCCAGATGCTCAATGCGTTGA
1	26908_17	18.449	5.071	28.932	ATGATAAAATTAGCATGTGGTTGCACGGTACACGCT
1	15618_2	18.45	5.076	28.934	ATGAGCACAAATGCAAACAGATGCGGGGGAAAGCAG
1	60644_19	18.455	5.078	28.943	ATTCCTTCCAGTGCATTTGCCTGCGTTTGACTCCGG
1	28242_20	18.458	5.079	28.949	TCAGCTGACATCGCAGAGCCTTGCAGCACAAGGGTT
1	37832_31	18.467	5.08	28.96	GTTTATCGCAATGCATAGGGTTGCGATTAAACGTTT
1	74229_4	18.484	5.08	28.985	GGCAGAAAAAAGGCACCAGCATGCAGACAGTGATAT
1	16139_30	18.486	5.08	28.989	AAACTCTAATCAGCAGCTGTCTGCCTGAACATCTGT
1	5217_12	18.492	5.083	28.999	ACGGTACATTCAGCATTAGCTTGCAAGCAACAGCAC
1	115712_11	18.497	5.086	29.01	CTGATTTGTAGAGCATAAGTGTGCCGGTCGTATAGA
1	51805_19	18.502	5.086	29.02	GACAGTGGCTTTGCATGAACATGCACCTGTGGGCTC
1	67788_9	18.508	5.086	29.034	ACCATTTGAAAAGCATTCGACTGCACCAGAGTCGAT
1	127896_18	18.514	5.086	29.049	ACATTTGCACAGGCAGAGAGTTGCCTCCCGTGCTCT
1	211641_3	18.818	5.087	29.543	GACACAAGCAAAGCACAATTTTGCCTGTCAATCAGC
1	73690_11	19.211	5.088	30.16	ATATGGCGCTGGGCAGCTTCGTGCGCGTCAGTGTTG
1	168560_2	19.385	5.088	30.451	CGTAACACTTGGGCACGAAGATGCAGGTCAGCATGC
1	151460_11	19.51	5.09	30.577	AAAATGACAATTGCACTAGAATGCTTTTGCAACCTT
1	62334_33	19.674	5.094	30.742	TTGCTTAAATGGGCAAGCGAATGCAAAAAAAGATCA
1	90751_17	19.693	5.095	30.763	TGCCACTAAAATGCAGGAGTTTGCAGACATTTGCAT
1	41133_19	19.695	5.095	30.765	CTATGATCTCCTGCAATCTCGTGCAACATACCGCAG
1	118141_11	19.698	5.098	30.769	CCACCCCTCTTCGCACACCTTTGCGTCTACAAATAT
1	93631_29	19.884	5.277	30.788	CCTGTGTGACTGGCAGCTCCCTGCTTTAGTCCAAGG
1	168884_5	19.919	5.278	30.806	CCTCCGCACCCTGCACCGTCCTGCACTCTTCATCCA
1	56733_2	19.938	5.28	30.813	CTAGGGGCTGTTGCATAGTTCTGCCACTGTGGGTGG
1	501_25	19.963	5.281	30.828	CGCTCTCTGTGCGCATTTCCCTGCTTTGTGTGTGTG
1	25682_9	19.963	5.281	30.827	TTAAACACAGAAGCATCTGTGTGCTGGCAGTCCTGT
1	20182_3	19.965	5.281	30.829	AACGGATTCTGTGCAAAGTTCTGCATAGATGCCAGT
1	53237_31	19.966	5.281	30.831	CAACAGCCCGGAGCACATTGCTGCTTCCACGCTTAA
1	112882_25	19.978	5.281	30.832	ACAAATGTAACAGCAGCCATGTGCGGTTTTATGTAA
1	46533_7	19.988	5.281	30.833	TCGCAAACACACGCAAACACCTGCACACGGGCATGA
1	19687_3	20	5.281	30.834	TTTTCTCTCCTCGCAGTCCCGTGCCAACAATCACAT
1	98352_18	20.008	5.281	30.835	GGCCCGTATCATGCAATAGCGTGCCACACTACCCTG
1	28478_9	20.01	5.281	30.835	CACATCATCGGTGCATGCTGTTGCTCGCTAGCATAC
1	8420_36	20.011	5.281	30.835	CATAATGAGCAAGCAACCACATGCTCCTCCACCACC
1	28962_21	20.014	5.281	30.835	ACAGGCCCTTTGGCAGAAACGTGCTCCGAGGGAATG
1	37091_33	20.014	5.281	30.835	GTCTGTTTCTGAGCAGCGTCCTGCACACCTGTGTGC
1	64302_28	20.019	5.286	30.835	CCACGGAGCTCAGCAAATTAATGCTGGTGCATTGCG
1	53803_2	20.02	5.3	30.835	CCTGGCTGTTTCGCATCCTGTTGCAGCATGTGCCAC
1	75025_21	20.021	5.49	30.835	AAAATTAACATGGCACCTTGTTGCAAGTTGTGTCAT
1	92161_8	20.021	5.49	30.835	TGCAGCCAAGCAGCAGCATTTTGCACCAGCTGTAAT
1	100652_7	20.021	5.378	30.835	TCACAAAACACTGCAGATGAGTGCTGGTGTTGCTCA
1	2312_12	20.022	5.543	30.835	AGTAGCAAACATGCAGTGCTGTGCAGAAAATATGAG
1	2790_4	20.025	5.648	30.835	TGAGGTGGAAATGCAAATCCCTGCCACGCTGGGATG
1	10735_6	20.025	5.649	30.835	AGGACACAAAAAGCAGGTGACTGCATTCTGGTAAAG
1	81616_7	20.025	5.649	30.835	ATGCAGGAGTTTGCAGACATTTGCATCCTAATGCTC
1	207862_36	20.025	5.649	30.835	TTGACAGCGACGGCAGTTTTGTGCAGAATACAGTAC
1	209570_29	20.025	5.649	30.835	ATTCCCATTAAGGCACGTCACTGCAGTGGGAGTTTA
1	51978_1	20.037	5.65	30.835	GCAGTCTAATGAGCAAGTGGCTGCTGTTTGGGAGAG
1	103787_9	20.045	5.65	30.835	AGCAGCCTGTGAGCAGCGGAGTGCTGTCGTATGTTT
1	30526_6	20.046	5.65	30.835	GCGCGCGTGTGTGCATGTCAATGCACAGCAATTCAC
1	144877_3	20.048	5.65	30.835	GGCAACACACGAGCAAGAAGATGCATGTTAGACGCC
1	13915_4	20.051	5.65	30.835	GCTAGTGTGTTAGCAGTCTGCTGCTTTGTGATGAAT
1	68057_7	20.054	5.65	30.835	GCAAATGCGAGTGCAGCCTCCTGCTGATAACACAGG
1	24953_34	20.056	5.651	30.835	TTGTTCAGGGGTGCACTTAGATGCTGGTTTTGGTAA
1	168985_5	20.057	5.651	30.835	TGTGCGATTCGGGCAAACGGCTGCCCTCGCTGAACT
1	26803_11	20.06	5.652	30.835	GTTTGCAGTGCAGCACATGGATGCTGCTGTAGCTGC
1	54735_34	20.061	5.652	30.835	ACGTTAGCGGGGGCAACGGGATGCCAGAAGCTCAGC
1	196132_2	20.061	5.652	30.835	TAATTTATAGGCGCACTAGGCTGCAGCTTAAGATGA
1	54892_10	20.072	5.653	30.836	TGAATGCTTCATGCAGTTCCTTGCTTCCACCCTTAA
1	24605_32	20.083	5.654	30.836	AACTTTGCCTTTGCAAAACAGTGCTGGAAGAACTTG
1	12828_30	20.097	5.658	30.837	AAATGAAGGCCAGCATGGGTGTGCTCTCATGTAACA
1	29094_12	20.13	5.658	30.839	CCTGTGCTCTGCGCATTGCAATGCACAGTTAAGTTG
1	795_17	20.163	5.659	30.841	TTTTATGAGACAGCAGAGCGGTGCAGGGACAGTAAA
1	40095_3	20.165	5.663	30.841	GCTGGCAGGACAGCAGACTGTTGCACACACCCGCTG
1	1844_12	20.171	5.664	30.841	CGCAATCAGACCGCAGAAGAGTGCTCATGCCTTTTT
1	87540_2	20.171	5.664	30.841	ACAGATGCTGCAGCAACAGCATGCTTCGTGTTTGTC
1	60893_12	20.173	5.666	30.841	GCACAGTGCATCGCAGTTTGTTGCATATGGGGCTGT
1	40277_12	20.174	5.67	30.841	CTTCATGGTTCGGCAGTGAAGTGCACAAGCCTTCCT
1	124015_21	20.175	5.671	30.841	CTGCACAAAACTGCAAAGAGGTGCATGTGTATGCCT
1	34898_25	20.188	5.679	30.842	TATGAGCTTTTGGCAGGAGAATGCAGCGGATCAAGA
1	137680_20	20.188	5.679	30.842	AAAACCCCTCCGGCAGACATGTGCACACAATCCTGC
1	109104_33	20.189	5.679	30.843	CCGAAACAGTCCGCATCACGTTGCCTACACATGCAA
1	66251_5	20.302	5.682	30.985	TACAATCCTCTTGCAGTGCTGTGCCATGCAAGTGGT
1	198179_11	20.303	5.682	30.987	GCTGATGAGTGGGCAAACAACTGCCAACACAGCCAC
1	110828_25	20.304	5.682	30.988	GGGCGGGCATGTGCACGTTCATGCATGTGATTATTT
1	117170_3	20.304	5.682	30.988	TCACCATGAAACGCAGTGATGTGCATGCAGCTTTAT
1	6934_8	20.305	5.682	30.991	GCAGTTTCTCTGGCAGAGCCCTGCGTGTAAATTATG
1	40391_5	20.305	5.682	30.989	GTTTCGTACACAGCAGAACTATGCAGCCTTATGATC
1	41223_10	20.305	5.682	30.993	GGGCGCGTTCAGGCACAACACTGCAAACCAGTGTGT
1	54038_30	20.305	5.682	30.989	GCACAGCATACAGCAGCAGCGTGCACAATCGGTGCA
1	14264_29	20.307	5.682	31.009	TGCACTGGAGACGCAAACTTCTGCATTGAGGTCATT
1	29367_26	20.307	5.682	31.003	TTTCTAGCGAGCGCATGTTTGTGCAAGGCTTTAGCA
1	151524_16	20.307	5.682	30.999	ATGAGGTATTCTGCACGTATGTGCGTGCAGGAATAT
1	204572_35	20.307	5.682	30.999	GAGCCGAAGTTTGCAACAATATGCGATGTACAACGT
1	137602_16	20.309	5.682	31.027	AGGTGTGTAAGGGCACGGTGGTGCTCCTACTGGGCC
1	287642_29	20.309	5.682	31.023	TGGAACAGGAAGGCAGGGATGTGCCACCGTCCAGCG
1	39596_1	20.31	5.682	31.029	AGGAGGTTTTCTGCAGGCACTTGCACTATGAGGACA
1	211189_20	20.421	5.688	31.26	CACATTGATTGTGCATCACGCTGCACTCGTCGCCGT
1	65647_12	20.482	5.696	31.404	GAAGGTAATGATGCATTTTGATGCCACCCTTCACCC
1	29716_26	22.078	5.755	33.803	AGCATGCAGCAAGCACGAGCCTGCTGTCTCTTTGAG
1	27541_34	22.109	5.789	33.854	CAATTTAATCGTGCACTCATTTGCATGCTGCACGTA
1	96350_33	22.252	6.178	33.93	CTGCAGCCACACGCATGCACGTGCACATGTGCACAC
1	97134_5	22.261	6.203	33.933	CTGGGGCTCCTGGCACCGAGTTGCGAGCACCCTACG
1	235062_16	22.373	6.435	33.961	CCTCGAGGAGTTGCAACCTCCTGCATGCATCAGGAT
1	11568_34	22.377	6.455	33.963	CTCAGGTAGAGTGCATACCTCTGCCAAGGCCCCTCA
1	6276_16	22.46	6.53	33.981	CACGTCATCACAGCAGTCAGCTGCGCTTGCATCATC
1	85981_5	22.474	6.537	33.997	ACATTATAAACAGCACACTGCTGCTCATACAGCCAT
1	84218_19	22.486	6.564	34.008	ACCAAGAGCCAAGCAACTTGGTGCACCGGACCGGTC
1	60208_3	22.496	6.623	34.014	AACTCAATTTAGGCACTGAGGTGCATAAGCTCCTGA
1	121489_6	22.498	6.64	34.015	TTTAACATGGACGCACTGGTATGCGTCAAATCCAAT
1	17465_26	22.503	6.687	34.016	TACGATCTGATTGCATTAGATTGCACAGTTGTTGGC
1	13360_4	22.507	6.706	34.018	ATCACTAGCTTTGCAAATCGTTGCAATGTGACATCA
1	16901_27	22.637	6.756	34.153	CGATTCAAAGATGCATCGAGATGCTTAATGGGACGA
1	17466_28	22.692	6.756	34.301	AGATTATCATCAGCACGGCTTTGCTCCCGGAGAGCC
1	130090_18	22.862	6.799	34.524	CGTCAGGATTGTGCAACCTCGTGCTTGTTGAAAAAG
1	209086_7	22.949	6.823	34.625	TGGTGAAGCTACGCAGACAGGTGCGAGTGTGTGTGT
1	157908_2	23.053	6.833	34.767	AACCCTGACTGAGCAGCCTCCTGCTCAGCCTTCTGC
1	95253_21	23.074	6.834	34.81	ACTCGTATTCAGGCACAACAGTGCCAGTTTCATTGT
1	46254_27	23.081	6.834	34.836	GGTGTGCTTGAAGCAGCTCAATGCATGGAGAGCATG
1	166389_12	23.09	6.835	34.839	CGAAGTTTGGATGCAGCACAGTGCGTTTACAGTGGA
1	9601_27	23.107	6.836	34.844	TTTTTCTTTGTTGCAGCCTGTTGCACAGCTGCCGCC
1	78695_6	23.177	6.836	34.923	TACTACATCCATGCAAACCAATGCAGCTGCTCTCCT
1	120039_17	23.216	6.836	34.959	ATTCCCAGTCGTGCAGAGTGATGCTTTCAGTACACC
1	267096_33	23.219	6.837	34.961	GTGGTGATGTTAGCACTGCACTGCTTGAGACAGCAG
1	12900_28	23.23	6.837	34.962	AGAACTACAAACGCAGTGCATTGCCCAGTGTACAGC
1	50171_31	23.238	6.854	34.964	TGTTTGGTCCAGGCACCTGCCTGCTTCTGTTGGACC
1	6815_34	23.244	6.868	34.965	TTAAACCATGATGCATTTCAGTGCCACTGTGCCGGT
1	105328_35	23.25	6.874	34.967	TCAACTTCATAAGCAGCTGTTTGCGAACAAGTTAAG
1	103945_10	23.259	6.89	34.969	TTTTTCTTTTATGCAAATGTCTGCACACGCACACTC
1	27968_7	23.338	6.893	35.02	TGTTCAGTGTTGGCAGAGGTTTGCGCTCTCTAAGTG
1	60335_11	23.338	6.893	35.02	CGTAAATCACGTGCACACAGATGCATGAACTCTCAC
1	178493_10	23.338	6.893	35.02	TCCCCACAACAAGCACGCCGCTGCAGGAGAGTGGCG
1	73633_31	23.339	6.893	35.022	AGTAATGTTGGGGCAACAGAGTGCTAGTTCCTCCTA
1	175563_1	23.339	6.893	35.021	CACGAAACTGAAGCATTAGACTGCAGCACGTTGTGT
1	218382_27	23.339	6.893	35.022	GAATGTAAAGCTGCAGGAACATGCACCGCGAGTCAC
1	258014_4	23.339	6.893	35.022	AAGAATCAGCTGGCAGGCCCCTGCTGTCCATGCCCG
1	97557_3	23.34	6.895	35.022	GACAAGGCTAGGGCAATATTATGCAACGATCTCATC
1	9673_9	23.341	6.899	35.022	CTGCGGTATGAAGCAACATGTTGCTGGACTTGTTAG
1	58626_7	23.343	6.911	35.022	TGGCATCGTTTGGCAATGCTGTGCTTATTGAATTCA
1	75441_16	23.343	6.908	35.022	GGGTTGAATCTGGCAGTGCCCTGCGGCTGTGTGTGT
1	27384_2	23.344	6.913	35.022	ACGAGAAGTGGAGCAACAATCTGCGAACCACACTGC
1	23210_34	23.345	6.914	35.022	GTGTGCCTGCATGCATGTTTTTGCTGCAGGGATATT
1	167847_17	23.348	6.915	35.025	GGATGGAAAGATGCATCCCTGTGCGTTTCTGTCGCG
1	143009_2	23.35	6.915	35.029	TGTATGCTAAAGGCAGACGCATGCTACAGCTGGGGA
1	76930_10	23.351	6.916	35.031	ACAAACAGTCCAGCATCATTTTGCCGGTTAACTCTT
1	279118_17	23.355	6.916	35.033	AAGCACAAACTGGCAGCTGTTTGCTCGAGCTTTACT
1	241602_1	23.363	6.916	35.04	TTCGAGATGGATGCAGGGGCTTGCAAATTGTTACCG
1	191309_6	23.839	6.918	35.609	TCCACTGCAGCGGCAGACCACTGCCAACTCCCAGAG
1	164718_3	23.844	6.919	35.611	CCGGACTGAGCCGCAAGGTGGTGCTTCATCTGAACA
1	12761_3	23.846	6.958	35.611	TCAGTAACTTTGGCAATGCGCTGCTCGCTATGTTTT
1	30781_36	23.846	6.957	35.611	CTGTGCATCCAAGCAAACCAGTGCATAGATAGAGTA
1	80999_36	23.846	6.958	35.611	AAACAACGAAAGGCAGGAGGATGCCTAAATGAGGCC
1	48172_2	23.928	7.028	35.611	ATCTTTGGTCCTGCAGTTTCCTGCCAATGACAAATA
1	66995_8	24.074	7.212	35.611	GTATGATGAGCTGCACAGCACTGCAACAGATTTATA
1	264208_17	24.105	7.259	35.611	ATTAACCTAAAAGCACTACTCTGCAGCTAGCAGAAA
1	81361_19	24.109	7.264	35.611	TGAAGAGCTTTGGCAGGGCGCTGCACCTGCATGGCC
1	73253_10	24.112	7.268	35.611	AAAAACGTAAGTGCAAATGAGTGCCGCGCTACCGCT
1	17739_27	24.116	7.308	35.611	TATTGAAAGTGAGCACTGAGTTGCTGATACGTGCAG
1	58698_1	24.117	7.312	35.611	AAATCGTCTGCAGCAACGAGCTGCTGAGGTGACGAA
1	46884_8	24.119	7.318	35.611	GTCCGAAAAAATGCAACAGAATGCTTCTGGATCGGA
1	18768_25	24.122	7.328	35.611	TCCCAGGATAGTGCAGCGGTGTGCTTCCTTGTTAGC
1	87182_34	24.122	7.33	35.611	ACATTCATTTCAGCAAGCGGCTGCTCACACCTACAG
1	121270_3	24.123	7.332	35.611	CGGCAGTTACGGGCAGGGATGTGCAAAGCAGTGCCA
1	258725_5	24.124	7.335	35.611	TATCAGATCAGCGCACTGGCTTGCGTACTCACCGCA
1	91350_35	24.133	7.37	35.611	GATTTGCTCACTGCATATGAGTGCTCTGAGAGGGCT
1	57504_21	24.135	7.373	35.611	GTTGCTGTGTTCGCAGTTAAGTGCAAACAAACCTGA
1	115783_19	24.135	7.373	35.611	ACAGTGAAGTTTGCAGTCGGCTGCCGAGTAAGGAGT
1	193214_29	24.135	7.373	35.611	ACTCATGAAAATGCAGATGCATGCCCTTGGTACTTG
1	223811_18	24.135	7.373	35.611	TGAGAACCTAGTGCAGAGGCTTGCAAAGTCGTGCCA
1	101020_1	24.147	7.373	35.626	ATGTGCTGTTTTGCAAGGATTTGCCTTGGATTTCAT
1	51734_21	24.151	7.375	35.626	CCTCCCCACAGGGCAACTGCATGCATGTACCTGAGA
1	156209_3	24.159	7.384	35.626	GCAACCATGTGTGCAGTGTTGTGCATGCAGCAGGTT
1	18239_29	24.308	7.652	35.626	GCTGTTCGTACCGCATCTGCATGCATGGGCGTGTGC
1	138247_28	24.313	7.657	35.626	TGAAGCGTTAACGCACTCCGCTGCGTTCGCTGTCGT
1	11754_36	24.318	7.657	35.63	TGCATATTTCGTGCAGCTGTTTGCACCCACCGGAGC
1	21201_8	24.318	7.658	35.63	CTCCAAATCAAAGCAGCTATCTGCATGGAAGCTGCC
1	57638_35	24.318	7.658	35.63	TCACAACTTTCTGCACACGGGTGCCCTTTTTAATGT
1	100004_25	24.318	7.658	35.63	CACGTCACTGCAGCAAGTTGTTGCTAATATTGCCCC
1	148132_25	24.318	7.658	35.63	AGCTCTACAAAGGCAGGGTGATGCAGTCGCTCAATC
1	211804_9	24.319	7.659	35.63	GACCTCTCGCTGGCACCCTACTGCTCAGTAATATGC
1	33737_4	24.32	7.676	35.63	CAGCGGATATCTGCAAAACTCTGCAGCTCACACCAA
1	75389_11	24.324	7.717	35.63	CAGAGCACTGAAGCAGACACCTGCAACATGATCAGC
1	43750_21	24.327	7.732	35.63	ATTTGAAGCTCTGCACAAACGTGCCGCAGCAAAACA
1	227788_36	24.329	7.74	35.631	ATAACAGCGATGGCAGAAAACTGCAGGAGTCCCACG
1	29194_12	24.332	7.748	35.631	ACATACACCCACGCACAGCCATGCATCTGCACAAAT
1	35024_8	24.343	7.756	35.632	TGAATGCGAACTGCAGCAGCATGCTCTTTAGGGACA
1	61732_25	24.385	7.78	35.636	ACCTAACCCCAAGCAATCCAGTGCTTTGGAGTCTCT
1	75869_7	24.419	7.805	35.647	CGGATCACTGCTGCAGTCAGGTGCATAAACAGAAAG
1	127307_18	24.429	7.809	35.648	CGAAGGCAGGAGGCATGTACCTGCGCTTCTAGCCCG
1	4771_8	24.437	7.812	35.649	AACACATCGCACGCACTGAAGTGCACAGGTATAATG
1	130225_4	24.443	7.813	35.667	GCAGTCAGGAGGGCACGTGGGTGCTGCAGTCAGGAG
1	97756_3	24.453	7.813	35.704	TTGAGCGTGTCAGCAGTGTGCTGCCCTTCTTTTTCT
1	191499_18	24.453	7.813	35.704	GGCAACTCACTGGCAAAGCGCTGCATTGATGACATG
1	19308_34	24.458	7.813	35.725	GACATCTCTACAGCACTGTGCTGCGGGTGTGACGTG
1	19158_27	24.466	7.814	35.744	TAACTCTGTGCTGCAGCTAAGTGCATTATGCAAAAA
1	236932_32	24.468	7.819	35.745	AAACATGACACAGCACACATTTGCTCTGGACGTCAG
1	91141_26	24.469	7.823	35.745	ATAGAAGCTGGCGCACATAGATGCTAAAAAATGCAT
1	189405_20	24.564	8.007	35.745	GCAAGCATGTGTGCATGATCGTGCACCACCCTACTA
1	97998_2	24.567	8.033	35.745	TACCATGAATGTGCACCTGCATGCACTGGCAGCGCA
1	44410_18	24.571	8.059	35.745	GGGCGCCCTCATGCAGAACATTGCTTATTTATACAT
1	17521_7	24.575	8.086	35.745	GATTGTAGGATTGCACGGTATTGCAAACCAAGGGAA
1	51857_30	24.576	8.088	35.745	AACGTGGTGCCCGCATGAACATGCGACTGATGAAGC
1	16499_32	24.579	8.881	36.497	TTTGTCTACGAGGCACCTGTGTGCAAACATCACATT
1	221749_7	24.579	8.089	35.745	CGCGAGCGGAATGCATGAACGTGCTGATTGAACCCG
1	265610_26	24.584	8.09	35.745	TCAGCACTTAGTGCAGGGTTGTGCCGTGGTGTGGGA
1	20935_20	24.588	8.09	35.745	CCTGCAGGTTGAGCAGACAAGTGCTCTTGCCAATTG
1	130278_29	24.591	8.091	35.747	GGTGCACGATATGCATGGCCATGCACTCCACCTAAT
1	37118_2	24.595	8.091	35.748	AGAGGAGAACAAGCACTCAGCTGCAAGTCCCACCGA
1	15338_5	24.61	8.092	35.784	TATGAAGCTACAGCAGCAGTCTGCTCCGAGGTCCAA
1	229563_17	24.636	8.094	35.82	CATTTGCGAGGAGCAGCGCCCTGCAGAGATCAGGAC
1	18849_3	24.949	8.096	36.014	CAATGTTTTTGTGCACATACCTGCTCGTTACTGATT
1	39841_30	24.962	8.097	36.046	TGTAAGTCCAGTGCAGGGCTCTGCTGGGCTTGTCAA
1	45813_18	24.997	8.097	36.112	CATCCAGTACCTGCATGTGTTTGCTATCCTGAGAAG
1	189228_8	25.288	8.1	36.483	AGCCTGCGCCCCGCAGAGACATGCGTGGAAACGCAG
1	128351_32	25.289	8.1	36.484	CTGCATGGGTAGGCACACACTTGCGTGTTCGTGCAC
1	18643_34	25.29	8.101	36.484	CTGTGTCTGTCTGCAGTGTGGTGCAGAGCAGGTCGT
1	55800_2	25.29	8.1	36.484	CATCTGGAGTGTGCAGATTGCTGCCGAGGCTACTGC
1	137424_27	25.29	8.1	36.484	CTGTCTCTGCGCGCAAATGTCTGCTTGGGGGGGGGG
1	137742_8	25.405	8.224	36.484	AGGGGGGGAGTGGCATTGGCATGCCACCAATGCAGG
1	60484_6	25.513	8.545	36.484	AAACGCCTCTGTGCAGTCACTTGCGCCAGTGTGCTT
1	3876_11	25.604	8.84	36.484	CAGCTGTACCGAGCATCAAACTGCCTCAAAGAGAAA
1	16301_9	25.604	8.841	36.484	TCTGGTGTTACTGCATTTCATTGCCTATGAGGCATC
1	16809_12	25.604	8.841	36.484	TAGACATATGTGGCAACCGTCTGCTCCGGGAAGTCC
1	37692_18	25.604	8.83	36.484	GACAAACTTTAGGCAGGACTCTGCAAGAGGAGATTT
1	45098_5	25.604	8.841	36.484	ACTCAGCTTTCTGCAGAGACATGCTTATACCCACTA
1	102577_16	25.604	8.839	36.484	TGAGCGCTGTGAGCACACTGGTGCCTGTTCTTGTAT
1	230061_1	25.604	8.84	36.484	ACACACACACACGCAGACACATGCGTAACAAAGGAG
1	180195_8	25.605	8.844	36.484	AAAAAGGCCGCTGCAGCGCAGTGCAGACGTGTCGTT
1	160706_25	25.607	8.851	36.484	ACGTGCCAAACCGCATACAAATGCAGAGTCTGGCTC
1	145074_4	25.678	8.865	36.484	ATGTTTTGGGGAGCATGATCTTGCCCAAGGACACTT
1	20303_8	25.688	8.878	36.484	GCATGTTGGGGGGCATGGATGTGCATTATGGATCAC
1	36158_32	25.688	8.879	36.484	CAGCTGTGACAAGCAGCATCGTGCTCTCGCTTTAAA
1	273352_28	25.688	8.878	36.484	GAGAAAAGGTCTGCAGTTTGTTGCCCGGGATCCGCT
1	57440_17	25.697	8.879	36.485	CCAGCTAAAGGTGCACCAAGGTGCTCGTTAATGAGG
1	162257_8	25.706	8.879	36.486	CAATGGTTGATGGCAAGGCCCTGCCTGACATTACAT
1	57949_28	25.711	8.879	36.487	CACTGATCCACTGCAGGAGAGTGCTGGTATTAAGAA
1	93681_7	25.714	8.879	36.487	GACACAGCGGTGGCATTCATTTGCAATCTGCGTTAA
1	29895_5	25.715	8.879	36.488	CTTCCGCTGAATGCAGTTTTCTGCTCAGTTTACACT
1	82457_29	25.715	8.879	36.487	TTGGTTTAAGCAGCACCTGTGTGCTGTTGTGTGTCA
1	60638_19	25.715	8.879	36.487	AACAGAGTGAGGGCAGTCAGCTGCAGTACTCTCTGA
1	9790_8	25.716	8.879	36.488	ACAATCATTGATGCAGCGCCGTGCCCTGACATGTTC
1	90230_18	25.721	8.88	36.488	GACAATGGAGTGGCACTTGATTGCTGTCTCTGTGAA
1	111386_31	25.729	8.88	36.492	CGGGCGAGGAATGCAAAATGGTGCTGTGCTCTGTTG
1	181237_35	25.747	8.881	36.497	CCTGACACCGCTGCAGCTTTTTGCAATGTGGTCACA
1	65760_19	25.766	8.882	36.502	TGCTCCTCACTTGCAACCTGATGCTCATAACTTATA
1	53496_25	25.79	8.883	36.512	TAGTTTAAATTGGCAGGTACGTGCAGCCAAATTGCC
1	59039_25	25.796	8.884	36.512	TTCAGGGTCTGTGCACTTGAGTGCGCATTTGAAGTG
1	103574_30	25.796	8.884	36.512	CGCGACATCTTTGCAAAAAGTTGCCGTGAGAAAAAT
1	84047_19	25.799	8.885	36.513	AACAAAGAAGCAGCAAGTATATGCACTGGTGAACCA
1	17950_34	25.8	8.885	36.513	TAGATTGTTGGTGCAATTGCGTGCGGCGAAGACAGA
1	21685_4	25.862	8.885	36.711	GTTAATAAACCTGCAGTTCTCTGCCAGTACACTCAG
1	115464_26	25.862	8.885	36.712	CACAACTTTTGGGCATGAGCGTGCGACAATGGGTGA
1	233729_1	25.862	8.885	36.712	TGCTTTTCACCCGCAACGTATTGCATGCATCCATTG
1	104085_27	25.951	9.054	36.712	AATCAAAAGCATGCAACACAATGCGGAAGAAACACA
1	58900_25	26.039	9.26	36.76	GAGCTATCATTCGCATCCTGCTGCTACCAAGACCAA
1	18992_17	26.1	9.348	36.792	TGACAGCCTGCAGCAGTGGGTTGCAGGAAATCCCAG
1	45476_25	26.311	9.55	36.821	CTCGGATGTTACGCAACATGCTGCGTGTGGCGACAG
1	210629_5	26.421	9.636	36.855	CAAACGTTAAAGGCATTGACCTGCCCCCCAAATTTC
1	19576_31	26.459	9.694	36.879	TAATTGGAGTCAGCAGTTTTTTGCTGTGTGTGTGTG
1	7797_17	26.482	9.725	36.9	TCTGCCAGTACTGCAAGAGGCTGCTCAGAGGGCTGT
1	20944_4	26.499	9.761	36.904	ACCGTTTCCTCTGCAGACATGTGCTGATACAGACAA
1	21434_1	26.499	9.761	36.901	ATTATGATTTCTGCAAACTGTTGCGTTTCAGCATCG
1	187219_12	26.499	9.761	36.904	TGGAGGGGAGCTGCACACTGATGCTGCGGAGAGCAC
1	7848_18	26.5	9.761	36.907	TCAAGTAGTGAGGCATCAGGTTGCACACGCTGTAAC
1	9570_18	26.5	9.761	36.907	AAGTCTCTGAGCGCAACTACCTGCTGGAAACATTCA
1	30372_26	26.5	9.761	36.906	GGGCTTTTTGCTGCATTTCATTGCACCGACAGGGTT
1	30399_8	26.5	9.761	36.907	AGCGGAGAAGCCGCAGGACGCTGCATGCAAGATTTC
1	36349_1	26.5	9.761	36.906	AAACATGTGTTTGCATTGCCTTGCCTTTTGCTGTGG
1	52093_2	26.5	9.761	36.907	CAGCCTTTCTCAGCACTGCCCTGCTTTACTTCCACA
1	53173_12	26.5	9.761	36.907	CACATCCAGGATGCATTCAAATGCTCTGGTGGTGCA
1	63001_5	26.5	9.761	36.907	CTCTCGAGAGAGGCAGTGTAGTGCCAAAACTGCTCT
1	83377_25	26.5	9.761	36.907	ATGCTACGATCGGCATCCCTCTGCGAGGTTAACAGC
1	89062_11	26.5	9.761	36.906	CAAATCAACCGGGCACGTGTGTGCACATTTGGCTCC
1	184164_34	26.5	9.761	36.907	TCTCTGCACCCAGCATCTATCTGCGCTTTTATCACG
1	211947_35	26.5	9.761	36.907	GAACCTAACCGAGCAGCAAAATGCAAAACACTAAAT
1	225464_20	26.5	9.761	36.907	CAAAACACATCAGCATTACGCTGCTACAACCTGGCA
1	253225_12	26.5	9.761	36.907	TTCCAGTGTGCTGCAGCTTGGTGCAAAGCTCCTTAT
1	110797_9	26.5	9.761	36.907	AACCGTGACGCTGCACAGCGCTGCCGAAAGAGAAAA
1	48272_25	26.501	9.761	36.907	CTGTGTGACAATGCAATGTCCTGCAAGGAACCAACC
1	132981_33	26.505	9.761	36.907	TGTAAATGGCACGCAGCTTCCTGCGTCGGCAAGGAC
1	37899_31	26.505	9.761	36.907	TGTAGCTCGACTGCATCGATATGCGCTATTATGAGT
1	41934_25	26.514	9.761	36.908	AAACAGGAGTGTGCAACCCAGTGCTCAACCAGTGTT
1	132216_21	26.514	9.761	36.907	TCCAAATTTCCTGCAGCTTGATGCCGATTAGAAAGA
1	10904_27	26.519	9.761	36.91	AACACTGTGGCTGCAGAAAGCTGCTGCGTGGCATTT
1	18212_1	26.519	9.761	36.91	CCGAGATGAAGAGCAGGCATCTGCATTATGGCAGCG
1	226248_35	26.519	9.761	36.91	GGGTGTGGATGCGCAGTGCTTTGCCTCTCTGTCTGC
1	271433_2	26.519	9.761	36.91	ACGGCGGCACGCGCATATAAGTGCATCTCCGCATCC
1	23628_28	26.52	9.761	36.913	ATGTGAGCTCAGGCAGATTTCTGCTCTCACCACTGC
1	218232_19	26.527	9.77	36.918	AAACTGGAAACAGCATTTGCATGCTCGCCGAATAAC
1	138097_5	26.623	9.775	37.109	CTCAAAATAACGGCATGTCGGTGCTTTTTGAAATCA
1	75412_6	26.649	9.778	37.155	AAAAACAGATCAGCATTGTGCTGCTGCAGCTATTTC
1	108786_36	27.198	9.785	38.006	GTTTGATAGAATGCACTCCCCTGCAAAATCATCCTG
1	75790_28	27.228	9.789	38.072	ATGTCACATTCAGCACTATCCTGCAAAGTGCAAAAA
1	40261_20	27.326	9.791	38.108	TGTGTTCGTTTTGCACGCCCATGCAATGTGTAAGAG
1	85242_31	27.33	9.799	38.108	ATCAGTGCCACCGCAGCAGTATGCTAACACCGTTGG
1	41002_1	27.332	9.814	38.108	ATGTACATCACTGCAAACTATTGCACACAAAAGGAT
1	6867_1	27.334	9.827	38.109	CGGAAACACGCAGCAGAGGATTGCGCAAGCATGAAG
1	16536_12	27.334	9.826	38.109	GGACCGCCACACGCACACATCTGCACAAATCACATC
1	69329_27	27.334	9.826	38.109	ATCAATCACCTGGCAACAAGGTGCAGCCATAGCAGA
1	116921_5	27.335	9.827	38.109	GGTGTGCCCCCTGCAGTAAGCTGCAGTGGGCAGCTA
1	80508_1	27.336	9.828	38.109	ACTTTGGTGAAAGCACAAACCTGCCATTCTTTACAG
1	139065_16	27.345	9.916	38.109	TTAATGATGTGTGCACTGGTTTGCATTAATGTCCGG
1	12322_3	27.346	9.933	38.109	TAAGAACTTGTTGCAGAATGTTGCACTGGGTGCTGT
1	23389_3	27.346	9.932	38.109	ACACACGCACATGCAAATGTTTGCAGGAGCACACAA
1	210353_32	27.346	9.933	38.109	CAAAAAAACAAAGCATGAACATGCACACACACCCAA
1	228169_27	27.346	9.933	38.109	ATAACAAGAGTTGCAGCAAGGTGCTCGACTGACAGT
1	106801_1	27.347	9.937	38.109	CTGTGTGTGTGTGCAGCTTGTTGCAGTGAAGGTGCA
1	107443_21	27.347	9.938	38.109	GCCTGTTCAGCTGCACTGCACTGCATTTGCATTGAA
1	99888_12	27.349	9.944	38.109	ATGTGGCACATAGCATGCCCGTGCAAATTAATTCCC
1	78076_3	27.367	9.975	38.109	GGCACATCAGTCGCACCTCTTTGCTTACTGAATCTG
1	8709_1	27.38	10.01	38.109	CATGCTTGTCTTGCATGCAAATGCAGTGGGTTGTGA
1	23339_28	27.741	10.278	38.109	CTGGATGCACTGGCACACGTGTGCAAAACACATGTC
1	64226_3	27.754	10.291	38.109	TATCCAACAACAGCAACAGCTTGCTGAAATGAGTGA
1	33784_31	27.758	10.291	38.109	ATTCATGTAGCAGCAGAGAATTGCAAGGTCTCCTGA
1	214586_1	27.758	10.291	38.109	ATCAGAAATGGTGCATCGGTGTGCAGTTAACGTCAC
1	223029_28	27.758	10.291	38.109	GATTGGGAACTTGCATTTTGTTGCGGCGTTGACGTT
1	5748_7	27.759	10.291	38.109	ACTTCAAAATGTGCACAAAGATGCGTTGATGGAAAC
1	12459_2	27.759	10.299	38.109	TCACTCAGTGCTGCATTGTCTTGCGCTGACAGTATA
1	12877_1	27.759	10.291	38.109	CTGTGTCGGATTGCACTGTACTGCACAGCAACTGAA
1	27988_1	27.759	10.291	38.109	TCTCAGTCAGAAGCAACGCTCTGCAGCTCTCTCTGT
1	54819_5	27.759	10.291	38.109	AACAACAGTCAAGCAAAGCACTGCGCTGAATCTGTC
1	61522_4	27.759	10.291	38.109	ATGAAGCTGTCAGCAGACCTTTGCCCTCACCTGCTT
1	84135_2	27.759	10.291	38.109	TCTTACAGGGAGGCAAACACGTGCCCAGAGTTCGCA
1	84653_3	27.759	10.299	38.109	AGCTAATTTCAGGCAAACGGTTGCATGTGAAAGGAA
1	84787_21	27.759	10.291	38.109	GTTCTGACACTGGCACTGCTTTGCACATCCCTGCCC
1	98404_6	27.759	10.291	38.109	TGCTCGGATGATGCAGCGGGCTGCAGTCAACAAACA
1	99549_27	27.759	10.291	38.109	GTCTGGTTTGTCGCATGCATATGCACGCACTCACTC
1	100051_1	27.759	10.291	38.109	GGGGATAATGACGCAGATGCATGCCATGATGATCAT
1	100833_5	27.759	10.291	38.109	AACTGAAGAACAGCACAAAACTGCTGAGATGCTTCT
1	103883_32	27.759	10.291	38.109	CCCTCCTAATGGGCAGTGGTGTGCTGTGAGACATGG
1	107517_30	27.759	10.299	38.109	GGAGTGCATGGGGCATTTTTATGCTAGCAACAAAAT
1	111050_25	27.759	10.299	38.109	TGAGTAACAGCGGCATGAGTGTGCATCTCGGAGGGA
1	122572_28	27.759	10.291	38.109	GGCAAAGTGGGAGCACATGGATGCAGCTTCAATGCC
1	124070_8	27.759	10.291	38.109	GTGCAGACGCTTGCAAAGTTGTGCCACCTAGTGTTC
1	128091_1	27.759	10.291	38.109	TGCTGCACACAAGCACGTGCATGCAATGCGTGCCCG
1	135532_9	27.759	10.291	38.109	GTGTGTGTGGGTGCACGTGTGTGCACTCGTGTGCCC
1	241264_5	27.759	10.291	38.109	TGCCGGCAGAAAGCACACACGTGCCACTTACAAGAG
1	248867_2	27.759	10.291	38.109	GCGTCACAAACCGCAAGGCTCTGCTCTACTTTACAT
1	253354_30	27.759	10.3	38.109	GCATTGGTGTGGGCACCCGTCTGCAACAATAGTTAA
1	134678_36	27.759	10.291	38.109	TTGGTCTCCATGGCAGCACGGTGCCAGGCCTGTCGC
1	274150_35	27.76	10.3	38.109	CTTTTGATCATAGCATGCTGTTGCAGTAGTACGGTA
1	93722_16	27.761	10.302	38.109	GGCTCAGTTTCTGCACCACCCTGCATTGTTTTGTTG
1	199770_26	27.784	10.337	38.109	ATGTTTTCTTTGGCAGTACGTTGCCACATCTCCTCC
1	111403_10	27.791	10.337	38.109	GTAGGTGTTAGGGCATAAGTTTGCATAGGGACACCA
1	89448_27	27.792	10.337	38.109	AGCAGCCCATGTGCAGGAGGATGCTGGCGGGCTATT
1	80258_32	27.858	10.489	38.109	AGTAAGAATTAAGCAGACACATGCAGCTTTGGCTCA
1	90539_19	27.863	10.492	38.109	CCCAGCAGGGCTGCAGGATGATGCACATCTGTGGGG
1	90481_31	27.934	10.531	38.113	GGTGCCAGACTGGCAGACAATTGCTGCATTTCTCTT
1	202463_18	28.002	10.534	38.144	TGTGTGTCAGGTGCAATCCGATGCTAATGACTTTTA
1	66978_26	28.004	10.535	38.144	CTCATCCAAGGAGCATGTGAATGCACCAATGATCCC
1	163090_2	28.004	10.535	38.144	CCACCGATCCAGGCAGAAGGCTGCACATCACTGAGT
1	56893_33	28.007	10.535	38.154	TAGGTGAGGCTGGCATCCTGCTGCGTCCAACTCAGT
1	100652_33	28.01	10.536	38.164	TGAGTCTGAAGTGCAGCGGTTTGCTGAGGCGGCACA
1	117923_2	28.093	10.536	38.451	TGGGTGTGAAAAGCAGAACCCTGCAGCTTCTCCCTC
1	225833_35	28.262	10.552	38.707	AAAACTGTGCAAGCAGATGGTTGCTTCAGCCTCAGT
1	53852_11	28.266	10.552	38.732	AATCAATCTCATGCACTGGAATGCTTTGCATGTCTG
1	56073_29	28.285	10.564	38.764	GATCATAACAGCGCATTGGCCTGCTCTGAAAGCTGG
1	111317_36	28.309	10.577	38.805	CAGCACAGTCCCGCAGCCAAGTGCTAGTCAGACAGC
1	44741_18	28.342	10.599	38.845	ACCGCACATTTAGCAGTGTTATGCAAAGAGCCGGCA
1	81899_6	28.344	10.611	38.845	ATCTGTATCACCGCAAAAGTATGCGATGAGCATGGC
1	263876_27	28.347	10.617	38.845	GAACGCGTTCAGGCACAACACTGCTTGGTATTTTCT
1	43543_4	28.353	10.626	38.846	CCTCAGCTGTGTGCATGCGTATGCTCCACTGCGTCA
1	5742_16	28.357	10.634	38.846	TGCAGTGTCTCTGCAGTTCAGTGCAACACCGTCCTG
1	69202_12	28.359	10.64	38.846	TAAGCAGACGGCGCACGGCTTTGCAACACACCTCAG
1	73225_21	28.37	10.642	38.848	TTCAGCACGATAGCACGTAATTGCCGTGAAGTGACA
1	6814_18	28.398	10.644	38.854	CCTGATGGGTGCGCAGACAACTGCCAGGCAGTAATT
1	181901_20	28.405	10.659	38.855	CATTACACGAAGGCAGAGAGGTGCACCTAGATGAAG
1	117313_2	28.412	10.668	38.857	ATTGGCATCTATGCATGAGGTTGCAGGGCTATCTAC
1	62648_26	28.574	10.758	38.902	CCCAATCTCAGGGCAAAAGTTTGCCGCCAAGCAAGG
1	183390_1	28.582	10.775	38.902	GTAAAAACATTGGCACTGTCCTGCGAAGTAAGTGCG
1	34379_19	28.592	10.78	38.904	GGCATGAACGAGGCATGGCGCTGCCAAGGGAAAGCT
1	2488_9	28.77	10.969	38.905	CAGTCTTTCTGGGCACAGTTATGCTCATACTGCCCA
1	114384_27	28.779	10.993	38.905	GCCGGTGAGGAAGCATAAAGGTGCAGGAAATGAAAA
1	129035_20	28.782	10.995	38.905	ATTTGTCCGTTGGCAAAGCGCTGCAAACAACACGAC
1	34166_2	28.8	10.999	38.906	CTTTGCCTCTCTGCATCCTGCTGCTCTGCCTTGCAT
1	12820_27	28.802	11.003	38.906	CCAGGAACCAGAGCAGGTCACTGCCCCACAACCCAC
1	82871_8	28.802	11.001	38.906	GTGTGTGCGCGCGCAGAAGTGTGCATGCGGGGACAG
1	189186_10	28.802	11.003	38.906	AAGTCAGCCAAGGCAGAAACCTGCGGGAGGCCTGCC
1	102204_18	28.817	11.005	38.91	GGCTTGACATTGGCAACCGGGTGCAGTTTGACCCAG
1	36995_29	28.85	11.005	38.925	TTTCTTTCAGAAGCACGCACATGCTGTGCAATCAAA
1	111143_4	28.866	11.005	38.965	TGGTGACAATATGCAACCGGTTGCGTAATCAGCGAT
1	235016_7	28.875	11.005	38.99	ATGAAGCACGAGGCAGCGCTGTGCATCTACACGATG
1	134501_10	28.885	11.005	39.03	ACAGGTACACGGGCAAAAGTTTGCACATGTGTGCAC
1	74175_11	28.894	11.005	39.064	TTTGTGGGATGAGCAGCAAACTGCTTATTCTGTCAA
1	191853_30	28.916	11.005	39.131	CCGGCCTGTCCGGCAGCAGCCTGCCTCCATGTCTGA
1	210551_16	28.961	11.005	39.27	GCAAGAGGTTCTGCAGGACAGTGCGTTAGTGAGGCA
1	78753_35	29.006	11.005	39.351	TGACCATCTGATGCATTTTTCTGCCTGGTATTCTGG
1	33966_35	29.323	11.005	39.878	GTACAGTTTGGTGCATGCTCATGCAAACGGTTTTCT
1	143017_10	29.325	11.005	39.881	CACTCTGAGTGCGCATATTAATGCGTGTCTTTCTAG
1	144985_17	29.326	11.005	39.883	GTGCACTGGAATGCACAGGTGTGCTGAGAGAACAAA
1	46762_20	29.327	11.006	39.884	ATTTGCAGGTTGGCAGTAAGCTGCTTTACCAGCTTA
1	38180_12	29.411	11.006	39.948	AGGACATGGTTTGCAATGCTCTGCAGAATCTGTAGG
1	22112_1	29.463	11.006	39.995	CGCGGAATGAAAGCAGCGTGTTGCTCCGCTTGCGCT
1	68919_11	29.463	11.006	39.995	AATGGAGTCGCCGCAGTTTAGTGCCGTGCATGCGCA
1	89347_10	29.463	11.006	39.995	AAGGGAAGACGTGCACGATGGTGCTGAGCTCCTTAG
1	120066_3	29.464	11.012	39.995	AGTATCTTCCTCGCAGCCAGTTGCTGTGGTAGTTAT
1	6900_35	29.476	11.05	39.995	TGATGACTGAGAGCAGTGTTCTGCATAGCCCGGGGG
1	50211_4	29.485	11.128	39.995	TCGGTCAGAGTTGCATATTTGTGCTTGTGTCGACAG
1	66709_16	29.49	11.174	39.995	GATTTGTTATGAGCACGGAAATGCCCTCAGCTCAGG
1	37329_6	29.518	11.429	39.995	GTGTTCGCGTGCGCACTTTTATGCAGTGATGGAGTG
1	136103_31	29.524	11.467	39.995	ACTACGATTAATGCACAGTGCTGCTTTTGATCTTTT
1	283746_28	29.524	11.47	39.995	AAGGTTTCACAAGCAGGAGCATGCCTTTGTGTCTGT
1	17606_7	29.556	11.551	40.001	TGTTCACAAGAGGCAAATGTGTGCTGGCTGGAAAAA
1	76543_12	29.721	11.567	40.169	CAGAGGACTGTTGCATGCAGATGCATCAGAGTCCGT
1	250124_34	29.914	11.587	40.379	GCATTGGCAGTAGCAGGAAGGTGCTGCATGTCGTGC
1	124091_26	29.932	11.592	40.391	CCATAGTAACGTGCACGCAGTTGCTTTTATTTTCTC
1	138887_8	29.948	11.592	40.424	CTGCAGAGGAGGGCAAACGTATGCTAAAGCACACAT
1	93693_4	29.949	11.592	40.427	CAGAGAGAAAGTGCAGGCCTGTGCCCTGGACAAAAC
1	57302_11	29.954	11.592	40.44	CAAGAGTCTGCGGCATTTCACTGCACCTCCGAACTT
1	39068_8	29.956	11.592	40.446	AAAGTCACAGATGCATCCGTGTGCTCTATTTTCCTT
1	62707_30	29.966	11.592	40.473	CAGGGATGTGAGGCAATGTGTTGCTCAAGCCTCGGA
1	124989_20	29.971	11.592	40.485	TTGTGAAATAAAGCAAAGGTGTGCCCCTAATGCTCT
1	219984_26	29.974	11.592	40.492	GTGTGCGTGTGTGCATATTTTTGCATGTTGATGTGT
1	22839_25	29.985	11.593	40.497	AATGTGAGCCCTGCATTAATGTGCTCTCTGAGACAG
1	30078_35	30.021	11.593	40.528	GAAGTCAGCGGAGCATTTCCCTGCGCTAGGATCAAC
1	66045_26	30.049	11.593	40.548	GCAGGCCAGGCAGCAAGGTAGTGCGCGCCACCTGGT
1	133675_34	30.054	11.593	40.556	ATACTTGTTTTGGCACGAAATTGCACCCACATTTCT
1	132104_5	30.057	11.593	40.567	CAGGCCTTTGTTGCACACAGTTGCCCATTTTCCTCT
1	48954_32	30.068	11.594	40.574	TGATTGGACATGGCAGGGATCTGCCAATTTAACTCA
1	76152_19	30.136	11.595	40.694	TCTTTACGCTGTGCAAAGCTTTGCTTTCCTGGGCCG
1	125125_27	30.159	11.596	40.824	ATCCTTAACCAAGCATTTTGGTGCCTAAACTTGACC
1	68908_18	30.196	11.596	41.003	ACAGCACGTGCTGCATCCGCTTGCTTTAAATGTAAT
1	153266_36	30.202	11.596	41.037	TGCGTCTGAAGTGCAGGCCTGTGCAACTGAGGCACA
1	12066_20	30.208	11.597	41.064	CACTTCAGCAGAGCAGTTAGTTGCCTTTACGGGTGA
1	48658_16	30.21	11.597	41.094	GACTCTAATAGTGCAGTGTCGTGCTGTGTGCTTTGA
1	116339_27	30.21	11.597	41.094	CTGACAAAGAACGCATTTTAATGCCCGGTTGAAATG
1	9573_29	30.292	11.699	41.159	CTTCCAAGATCGGCAAAAATCTGCTTACTTGACCTA
1	100022_5	30.342	11.777	41.194	TAGCGCTTGCCGGCAGATGCGTGCATTTTTATTGTG
1	214640_7	30.357	11.778	41.23	CCACTGTATTAGGCACAGCAGTGCTTCGACCTATAC
1	65836_7	30.368	11.778	41.262	GAGACCTTGGGGGCATCATGATGCAACATGAAGTGA
1	57811_16	30.369	11.778	41.263	AGCTCTTTTGTTGCATGGCTGTGCAGAAACTCCGTT
1	66991_30	30.442	11.808	41.315	AAGGTAACATCTGCACTGCTGTGCTCCCAGTTCACT
1	56307_1	30.799	12.149	41.375	TTTAAGCGTTGCGCACTGGGATGCTACCTGCTCTAC
1	65847_30	30.799	12.149	41.373	GGTTCAAAAGCAGCAGAATGCTGCAGAGGCGCTGTA
1	123989_5	30.799	12.149	41.372	GTGTGAAGAAAAGCAACCGTTTGCCTTCTTCAAAAG
1	3408_11	30.801	12.15	41.378	ACTGCTTCTGCGGCATTAGGCTGCCTTGTTTGCTTA
1	12926_34	30.801	12.15	41.378	GCCAGCCCATGTGCATGTGCGTGCCTGCGTGCGTGT
1	135966_30	30.802	12.15	41.378	GAGCGCTGCTCTGCAAATGCTTGCTTTCATTCGCAC
1	115169_19	30.851	12.206	41.384	ACTGCTTCCACAGCAGCAGCATGCATGTTTTAATAT
1	40601_7	30.9	12.256	41.389	AACCAACACCGTGCAAGCTGTTGCAAAAACAACCAC
1	62141_6	30.9	12.256	41.389	GGTACCAGTTCCGCAGTTCAGTGCAGCATGCATTCA
1	77350_19	30.9	12.256	41.389	GACCAAATTACAGCAATATCATGCCAACAACCGTCA
1	134910_17	30.9	12.256	41.389	GTGTGTCATGCAGCAACGCTGTGCCATAAACCTTCC
1	170632_20	30.9	12.256	41.389	GGGAGGTGCGGCGCAGGCTGCTGCTGCTGGTGGAGC
1	174284_12	30.9	12.256	41.389	AGGTCTCAAAGCGCAGTGCCATGCTTGATCAATGAT
1	179415_12	30.9	12.256	41.389	GGTGAAAGCTTTGCAGCACTCTGCTCTATTCCTCGA
1	110041_10	30.9	12.256	41.389	AAAATGCTCCCGGCAGCATTTTGCCAGCCACTTTGC
1	3150_2	30.901	12.256	41.39	GAGGAGACTGAGGCACAGGGCTGCCGTGGGGCTGTG
1	80453_6	30.901	12.256	41.39	GTCATTCTTATGGCACTCCATTGCCAATGAAAGCCT
1	99958_31	30.901	12.256	41.39	CAGTCTGCAAATGCAAATCTGTGCATACAACCTGAT
1	153174_29	30.901	12.256	41.39	ATAGCCATGTTGGCACGGGATTGCACACACGCATAT
1	4063_5	30.902	12.256	41.39	CGGAATTTTTTTGCAATGTGATGCCCCCAGGCGCAC
1	47249_36	30.902	12.256	41.39	CTTGTAACAATTGCATAAACCTGCGACACTTTACAC
1	68451_4	30.902	12.256	41.39	ATTCTGTCTGCTGCATAGCTGTGCTATTTCTACGAC
1	79720_25	30.902	12.256	41.39	TGTGCCCTCCGGGCAACCATATGCGCGTTTTTTGCT
1	193637_4	30.903	12.257	41.39	GATGCTTCTCTCGCAGCATCTTGCCATAGTCTTGCT
1	32010_6	30.938	12.311	41.39	AGCGAAGCCATAGCAGCTACATGCTGCTTTCAATAG
1	13805_1	30.996	12.419	41.39	GGGTTATAGGCTGCAGGGTGTTGCAACTGCACTGTC
1	22791_18	30.996	12.419	41.39	TGTTAGGCTAGAGCACAACAGTGCTGTGACTTAAAT
1	24206_34	30.996	12.419	41.39	TAGCTCAGCTCCGCATTCAGGTGCTAGTTCGCCTGT
1	36423_28	30.996	12.419	41.39	AAGGACCTTAAAGCAAAGCGTTGCTGATCATTGTTT
1	68855_31	30.996	12.419	41.39	AAAGAACAGGGTGCACATATTTGCAGAGGTCGTGTG
1	73776_36	30.996	12.419	41.39	GAATTATCTGCAGCAGCAGGCTGCCTGTGCTGCCAT
1	76007_32	30.996	12.419	41.39	TTTCCCGCTGATGCATTGGCGTGCAAGGTCAATGGT
1	85466_5	30.996	12.419	41.39	ACACGGAGAACCGCATCTTCGTGCTGAACATGCCCC
1	87952_34	30.996	12.419	41.39	CCTGTAAGTAAAGCAGCGTTGTGCAGAAACTTCATG
1	89804_26	30.996	12.419	41.39	ACTGCACAGAGGGCAGCAGCGTGCCATCACCCTGCC
1	97813_34	30.996	12.419	41.39	CCACAAAGAGTTGCACCCTGCTGCCCCAATTCTCAT
1	116758_29	30.996	12.419	41.39	GATTCATTGTTGGCATCGACATGCAGAATTTCAAAA
1	120727_16	30.996	12.419	41.39	AGACCTTTTTAGGCATGGTGTTGCTTTGAGCTTAAT
1	204602_7	30.996	12.419	41.39	CCGCCAACTCAAGCAGACAGCTGCGTGGTACCCAGA
1	216820_3	30.996	12.419	41.39	ATCGGTCTGACTGCAGTTTTATGCAACATGCCTTAA
1	268482_11	30.996	12.419	41.39	TCTTGAGTTCAAGCACAATAGTGCGAATCGGTTCTC
1	113504_7	30.996	12.419	41.39	GTTTCCTGAGTTGCATGTGGCTGCACGACTGTTCCG
1	27980_8	30.997	12.419	41.394	GTGTGCGCGTGTGCATTGGTGTGCGTGAGCAGACGG
1	84739_2	30.997	12.419	41.395	CGGAGGTGGAAAGCAGATTTTTGCAGACGCAGACTT
1	128771_16	30.997	12.419	41.396	CCGGGGGCACGGGCACAGTGTTGCCAGATTGGGCGG
1	149802_12	30.997	12.419	41.393	GCAAACCATAGGGCAAGTTTGTGCCTCCAACTGAAG
1	68994_6	30.997	12.419	41.39	CCACCGAGGCTAGCACCTTTGTGCCCCAAAGCGCAA
1	84241_2	30.998	12.419	41.396	TCGGGGTGGTGAGCACACATCTGCAGGTTCAAGAAC
1	17393_31	31.003	12.419	41.418	AACAGGCCTACTGCATTCGGGTGCTATGTCTGGATT
1	108916_20	31.04	12.419	41.497	CGGTCGGCCAGGGCACTTTGCTGCTTCACTGCAAAC
1	166974_33	31.142	12.419	41.668	AAACCCAGTGTTGCAGTTCGCTGCTCCACAGCCCAC
1	4485_16	31.149	12.419	41.672	TTAAAGTGATGAGCAGATCAGTGCTGCCTCCAACAC
1	45597_6	31.149	12.419	41.672	AACTACACGTAAGCAGTGACATGCTGGTGTCGGGAA
1	13445_3	31.15	12.419	41.672	TGCTTTCTCTGAGCACACTGGTGCTGGATGGCAAGG
1	55770_5	31.158	12.42	41.677	TCAGTTTTCTCAGCAGACTCATGCATGCTAGACCCC
1	112239_2	31.158	12.42	41.678	ACATTTAATTTTGCACGCATTTGCGTCGAACATTGC
1	9916_2	31.159	12.42	41.68	ACATAACGACTAGCATTGTACTGCATTTTCGGTTTT
1	93376_33	31.161	12.42	41.687	TTGTATTTGCATGCATGTGTGTGCATGCGTGCATGC
1	223461_3	31.162	12.42	41.692	TCGATCCCACATGCAGCGTCCTGCTTCCCCAAATAC
1	290128_1	31.163	12.42	41.699	CTGACGCGCCTGGCAGCCGACTGCGCTGCGCCTCCA
1	966_30	31.168	12.42	41.707	CAGCTGTGCTCAGCACACACATGCACACCGCTCTCA
1	3499_16	31.179	12.422	41.722	TAACCCCACACAGCAGTAAGATGCTCTCTCAATGCC
1	14776_36	31.183	12.428	41.728	ATGCTAGTCAGAGCACCAAACTGCCAGATTTGGTGG
1	227421_30	31.19	12.464	41.735	GACGTACAGTACGCAGAAATATGCGGTTCGCAGCAC
1	167125_5	31.324	12.676	41.835	AAATGCAGCCACGCATAAATATGCAGACTTTGCCTG
1	136078_19	31.484	12.918	42.032	TTTTACCTCTCGGCAAGAAGGTGCTGTGTTTAAATC
1	85372_7	33.289	14.311	43.587	GTGCAGCAGCCTGCACTCTGCTGCTACATTTAAGTC
1	215485_5	33.351	14.603	43.609	CAGTATACAGTAGCAGCCGTGTGCATTATGCTGTGT
1	30374_9	33.353	14.608	43.615	GTTTAGCTCGGTGCAGAGCTGTGCAAAATGAGGGCA
1	14857_28	33.364	14.643	43.626	TCTCATCCACTGGCAGACTGATGCTGCTATTTGTTC
1	123960_28	33.775	14.67	44.313	TGCGACTGCACTGCATCCAAGTGCCGAGTCTCCACA
1	140139_35	33.943	14.736	44.563	GCAGAAGTGAAAGCAGTTTTATGCAAACAGGCTCCG
1	120069_8	34.144	14.795	44.956	TCAGATGTCTAAGCAGATCTATGCCAACATGCTAAC
1	60555_17	34.193	14.803	45.098	GATGTTTCCAGTGCAGCAGCCTGCACTCTGCTGCTA
1	29953_11	34.302	14.812	45.232	CTGTGTCACTTTGCACCAAAGTGCTTGTTAGCGATG
1	80709_5	34.334	14.814	45.288	CAGGCTTAATTAGCACTCAGTTGCTAAGCTAAACGC
1	218171_17	34.344	14.814	45.306	CGCCAACTGGAAGCAGGGTCCTGCTGAGGGAGGAAG
1	265009_28	34.344	14.814	45.306	GTTGTAATATCAGCAGGCTTGTGCTCTAGTCCAACA
1	41491_25	34.346	14.814	45.323	GGGTTGTAACGGGCATGCAGTTGCACTTATTTTCTC
1	37298_36	34.347	14.814	45.328	CGACACCTTGAAGCAACACCATGCAACTTTTTGTGT
1	46432_29	34.347	14.814	45.328	ATCTCAGAGTCAGCAGGCTGTTGCAGTCAGCGCTGC
1	56767_1	34.347	14.814	45.326	CTCTGAGAATTAGCAGGATGGTGCAGAGGGGGTTTG
1	166688_16	34.347	14.814	45.329	CAATGTCGTGTTGCAGTGTGGTGCAAACTGACATCT
1	214229_11	34.347	14.814	45.328	GGCCTGTCCGTGGCACAAAGATGCTCTTTGAAGTCA
1	77484_36	34.347	14.814	45.328	AAGCTGTAGTCTGCAGCCTATTGCTAGGTGAAAAAT
1	17080_33	34.348	14.814	45.332	ACAGGAGGAAGTGCACACAGCTGCCAACCGTACCTG
1	150329_9	34.348	14.814	45.33	TACATTGTTATTGCAGATTTGTGCACGACAGTCTCA
1	94546_11	34.351	14.814	45.342	TTTCCTTGTGTGGCAGCAATATGCTTCTGTCAAATC
1	142696_7	34.352	14.814	45.347	GGATGGCATATTGCAGTTGACTGCTCTTGCACTGCC
1	103910_6	34.355	14.814	45.363	TTGTTCCTGCCAGCAATGTTTTGCAACGTAAGCTAC
1	16543_19	34.466	14.814	45.546	TACGCACATACTGCATGTCTTTGCCTCGCATCACAT
1	31101_4	34.466	14.814	45.546	TCCTGTCCCTCTGCACTCCGCTGCCAGCTCTCAATA
1	82940_35	34.466	14.814	45.546	TGCCAATCTGCAGCAAACAGCTGCGTTCAGCAGATT
1	45899_28	34.469	14.814	45.556	TACTTTCAGAAGGCACTTGTTTGCTGAGCTGGAAAA
1	204959_20	34.509	14.814	45.703	GGGAAGTAGGTTGCAGGGGAGTGCCAGACCAGGGAG
1	42080_34	34.572	14.814	45.814	ATGAATTCAGGTGCAGCTTTTTGCTGGAAATAAGGA
1	131406_27	34.613	14.814	45.918	AGAGCCTTGTGAGCATCGTTTTGCAGAGTTTGGGGT
1	86728_2	34.626	14.814	45.946	TACGGAACTGATGCATTCAGGTGCCCTTTCAGACAA
1	41695_17	34.632	14.814	45.958	CTCCGCCGTGGTGCATGGGGCTGCTGATCCGAGGGC
1	129793_7	34.635	14.814	45.962	GCGGAGCGCTAAGCAGTGATGTGCTGATGCTACATT
1	85909_32	34.644	14.814	45.975	CTTGATGAGCTTGCAGGACCCTGCGATAAACAACAT
1	81228_6	34.656	14.814	45.984	AAGGTCGCTCAAGCAGCCGGGTGCCCTGACATGAAA
1	110523_21	34.668	14.814	45.994	ATTTTGAATTTTGCAGCGTGGTGCAACCACATGAAG
1	20705_34	34.677	14.814	46.003	CCAAAAAGACCAGCAGATGGTTGCCAAGCCAAGACT
1	262039_31	34.688	14.814	46.013	TTAAGCCCTGCAGCATTTTGGTGCGTAACATGAGTA
1	26514_12	34.688	14.814	46.013	ATGTGCTCAGTCGCAATGCACTGCCAAGACAAATAT
1	32380_8	34.688	14.814	46.015	TCATTACAACACGCAGGAAGATGCCCCAGCTCACCG
1	185707_2	34.69	14.814	46.017	GGCGCTCAGGCCGCAGATGGCTGCTCCTCCTCCCTC
1	71737_5	34.697	14.814	46.028	CCTTCACTGTAAGCATCCCTCTGCTGCTGTTGAGTC
1	32183_11	34.705	14.814	46.033	ACGTGGAAATGTGCAAACTTCTGCAGGCAGAAACCA
1	25516_28	34.713	14.814	46.038	AGAAAATTGCAAGCAAACTCCTGCAAACTGTCTAAC
1	29573_5	34.725	14.814	46.055	ACCTACCAGGCTGCAGATGTTTGCATGAGTCAGTGA
1	148657_8	34.909	14.821	46.095	CTGCTGGGAACTGCAGAGTACTGCATTGCAGGCGGG
1	70748_3	34.922	14.821	46.105	CTGTGGACCAGGGCAGACCAGTGCCTTGTAAAGGCC
1	115110_12	34.922	14.821	46.106	CTGCTCATTCTGGCAAAAACCTGCAGCCATGTCTTG
1	83835_6	34.923	14.821	46.107	TGAGGGGAGGTCGCACAGAGCTGCGTGCCTCTCCTG
1	84004_16	34.924	14.821	46.108	TATCTCATGGTGGCAATATTGTGCCGCTTCTAACAC
1	29638_29	34.925	14.821	46.108	TTGTGACACGCCGCATGAATATGCAACAATTTTTCC
1	50243_30	34.925	14.821	46.108	TCAGCTGAGATTGCAAAAGAATGCTGCTCCAAAGAG
1	102179_12	34.925	14.821	46.108	GCAGACTGTAACGCACGCAGGTGCTGCATTATTGCA
1	126578_6	34.925	14.821	46.108	GAAATAACAGCTGCAAGTATTTGCAGGATCTGTCTG
1	146612_11	34.925	14.821	46.108	CAGTCAAAGGGAGCACTGTGGTGCCTATTGTCGCTG
1	198976_5	34.925	14.821	46.108	GTGTTGCGCTGCGCAGCCATGTGCACATTCTAAAAA
1	263096_29	34.969	14.862	46.151	GAATTTCCACGGGCAGTTGTATGCCAGACAATATGA
1	67729_2	35.189	15.11	46.2	CTCACAGACTGAGCAGTTTAGTGCACTTAGTATCTA
1	68738_4	35.189	15.11	46.2	GTTATATTTGTCGCAGGAGGTTGCACTTGTGTTTTT
1	84065_33	35.189	15.11	46.2	CACCATTGTCCCGCAATGCAGTGCACATATGTAATG
1	98681_1	35.189	15.11	46.2	CGAGAATATTGAGCAAACGTCTGCTAAGCAAACCAC
1	100105_19	35.189	15.11	46.2	ACTTCATGGAACGCAAAATGCTGCCATACAGTAGCT
1	106146_10	35.189	15.11	46.2	AAAAGCTCCGCAGCAGTGCCATGCACCTGGCTGAGA
1	187277_10	35.189	15.11	46.2	GCAGGAGATCTAGCAGATAAATGCGCACCTTCATGG
1	75356_17	35.189	15.11	46.2	AATCTGTCTCCTGCAGCAGCCTGCCCGGCTTGATTA
1	93770_36	35.189	15.11	46.2	TCAATCTTTGTGGCATTTATTTGCTCCGTGTGCTAT
1	59002_25	35.19	15.11	46.2	CTCTCCTGCACAGCAACACATTGCGTATATGCAGAG
1	96248_30	35.268	15.211	46.2	TGTTGGGAACATGCAGCTGCTTGCAGGACGGCCCTG
1	265678_21	35.268	15.211	46.2	GCTGTCTAGACAGCAGCACAGTGCTAAGCAAGCTTT
1	61912_4	35.285	15.212	46.2	GTGTGTCTCTGAGCACGGGAGTGCAACATCTTCTGC
1	67377_36	35.298	15.212	46.2	TGCTCTCTTATGGCACCCTCATGCAGCTCAGCCCCC
1	27227_20	35.3	15.213	46.2	CAGTGGTCTCCAGCAGTGAGTTGCCTCTCCAGAGTC
1	83102_35	35.3	15.213	46.2	ATCAGTCAAAGTGCAGTTAGTTGCCAACTATCTGTA
1	68960_36	35.301	15.214	46.2	GACGGGAGTGCGGCAGCCGTGTGCTTCAGTCACTTC
1	103923_10	35.302	15.214	46.2	GCGACTGGGCGAGCAAAGGGGTGCGAATGTGTGTGT
1	101963_33	35.306	15.214	46.2	ATACGTTGTCACGCACTTTTCTGCAGTTTTTGTAGC
1	59346_35	35.309	15.214	46.2	GAATGGCCGCTAGCAAGGCTTTGCTAATTTTGTTAT
1	14056_7	35.312	15.214	46.2	ACCAACGGGGGAGCATGTGAATGCAGCATGAATATT
1	18971_9	35.313	15.214	46.2	GCCTCTTCTCCTGCAGTAACATGCCGAGCACGTTCT
1	88180_16	35.313	15.214	46.2	GTTGTACTTCGGGCACGGCGGTGCTTTGAGCGAAAT
1	107565_9	35.313	15.214	46.2	CGGAGATAGTGTGCAGCCAGCTGCAGCGGACTCGCA
1	6479_35	35.368	15.224	46.202	GGTGAAATTGATGCATTCAGGTGCGCTCTCAGACAA
1	147158_31	35.387	15.227	46.202	GAGAGAGAGAGAGCACAGCATTGCTTTATTTGCACC
1	136058_20	35.397	15.23	46.202	GCAGTCAAATATGCAGCAGGATGCTACTGAGAGAAC
1	105841_26	35.401	15.233	46.202	TGTGTGATTGGAGCAGGCGGATGCTCCCACTGCAGC
1	179887_26	35.402	15.237	46.202	GCATGGCAGCGTGCAGCAGAGTGCGTGGCCGGGATA
1	23648_30	35.413	15.28	46.202	TGCCAGGAGTTTGCATTAGCTTGCAGTTTGGATGAT
1	38499_1	35.413	15.274	46.202	TTCTGCAGTCTGGCAGAGGTGTGCCTGCTGAAAATG
1	679_29	35.414	15.295	46.202	GAGTGTGTGCGCGCATGTGTGTGCCTGTGTGTGTGT
1	28689_25	35.414	15.295	46.202	CGTCAACACGATGCATATGTATGCTGTCATGCCACT
1	11173_6	35.415	15.295	46.203	AGTCAAAGCCCTGCATCTATTTGCCATTGCAGTTTT
1	95623_32	35.415	15.295	46.203	AGAACAATGATGGCATTTAGCTGCATTCTGTCGAGA
1	121414_20	35.415	15.295	46.203	GCAGCGAGCGCTGCATGGCACTGCTGGGTTTTCCCC
1	198622_19	35.415	15.295	46.203	CGACAGAGAGTGGCACGGGGGTGCAGTGGTGAGCAC
1	157380_34	35.415	15.295	46.203	CTACCGATTTTAGCAAATAGCTGCTGCTCACTAGTA
1	63142_36	35.419	15.296	46.203	GTACGATTCACTGCAATTCAGTGCACTTGGATGCGG
1	105210_17	35.44	15.296	46.205	GGCCCTACCTGAGCAAGGAAGTGCCGCGGAGCAACC
1	26535_2	35.452	15.297	46.207	AGACAACGTTTTGCATGACTGTGCCACAGCATACTG
1	127582_6	35.46	15.297	46.209	CGCAGAATTACCGCAGAGGGCTGCCCTGCTCGGTGT
1	116200_7	35.537	15.297	46.21	TTTAAGCACAAAGCATGGTGTTGCACTGCTTTTTCC
1	115498_8	35.595	15.297	46.211	GCGAGACTGTATGCAGATGCATGCACACACACACAC
1	93761_2	35.596	15.297	46.212	GGCGACCCCTGCGCACTTATATGCCTCAGCATCCGC
1	50724_20	35.597	15.297	46.213	AACAAGCAGCAAGCACAACCGTGCTGTGAGAGACAA
1	53210_17	35.663	15.297	46.321	GTATCCTCCAGCGCACTCTCCTGCCCTCTCTGTACA
1	15752_29	35.665	15.297	46.331	CACAATTGCCAGGCAACCAGTTGCCACCCTGGGGAG
1	93610_12	35.67	15.297	46.372	CACACAACCCAGGCAGCTATATGCGTATACAACCAG
1	18743_33	35.672	15.297	46.378	ACCTCACACCTGGCAATACAATGCATCTCCACTTGC
1	29539_27	35.674	15.297	46.38	TGTCTGAATCCTGCAGCGCAGTGCTACGCCACGTGC
1	65616_6	35.677	15.297	46.391	TGAGCCTTTTCGGCACGTCATTGCCGAAGGATATTT
1	73854_35	35.685	15.3	46.403	TGCAGCTTCATTGCAATATTGTGCGATTGATTTCCG
1	72100_9	35.715	15.313	46.434	GGCTTTACCGGGGCACAGCAGTGCATAATTGGAAAA
1	222269_28	36.334	15.332	47.373	AGCCTATGACTGGCAGGGACATGCAATGTGTTTCAG
1	70674_19	36.655	15.352	47.778	TCTCTCCGTTATGCAAACACATGCACATGGTGCAGA
1	452_2	36.676	15.354	47.828	TTGATGCATCTGGCAGCAGTTTGCTCGCAAAACGTG
1	78187_1	36.688	15.357	47.847	CACAGCGTATTAGCACTTTGGTGCTGGTGTTGAATA
1	79762_2	36.806	15.36	47.866	TGCTAGACGTGTGCATTATTGTGCGAACCTGTATCT
1	16374_9	36.814	15.36	47.886	TCTTTGCCGCCAGCACCTTTCTGCCTGCCGTTTTCA
1	74450_34	36.826	15.362	47.904	ACTCGATTCAGCGCAGCAGGGTGCAGCTCCACACCA
1	148290_19	36.835	15.385	47.914	GTTTCGGAAGGAGCAAATTGGTGCTGCGAAGGTAAG
1	191738_4	36.837	15.399	47.918	TATCGTGCACGAGCACAAGGATGCCTGCACAAGTAC
1	115828_31	38.81	16.548	50.486	CGTGCTCGAGTAGCAACGCTCTGCTACTCAAACATC
1	38356_5	38.868	16.653	50.573	CAGTTTCTCGTCGCATATCGGTGCCTCTGGTTTTAC
1	96782_29	38.919	16.684	50.644	GCAAGGTGCTCTGCAAGTTGCTGCATGTATATTTCC
1	27462_18	38.926	16.7	50.654	GTGGCTCCCTTTGCATAGAAATGCTGTAGGCATCTT
1	29736_8	38.93	16.704	50.659	ACTCGTAGCTCGGCATGCATCTGCTCAATGTAGTGA
1	207491_27	38.93	16.711	50.66	GTATGACAAAGAGCAAGGTCGTGCTTCAAGAGTCTC
1	42679_30	38.931	16.712	50.66	GGCGCTTAACGTGCATTTGTTTGCTGCGAACATGAG
1	82984_19	38.931	16.712	50.66	AAGACGGTCAAGGCATTTTGTTGCTTACAAAATCAA
1	117333_31	38.931	16.712	50.66	TGGATAAACCGCGCAGAGTCTTGCAGGGACTTCTCT
1	98588_7	38.932	16.712	50.66	GGTTTAGTCTGAGCATGCTTGTGCATTTTTGACGAG
1	7533_7	38.935	16.712	50.661	ATGACCCGAGGAGCATGCCAATGCACATTGCCTGCC
1	211927_10	38.936	16.712	50.661	GGACTCTGCGGTGCAAATAGGTGCAAAGACGCCGTC
1	218518_10	38.936	16.712	50.661	CTCCCACTCATCGCACTTCATTGCTCACTTCCACGA
1	28047_34	38.944	16.712	50.671	TATCAGCCTCGTGCAGCGTGGTGCTGTGAATTATAC
1	96608_33	38.948	16.712	50.677	GACACACTTTAAGCAGGTTCCTGCACATCATAGCAC
1	35880_17	38.952	16.712	50.684	ATTCATCATTAAGCATCGCCATGCTTGGCTGCTGGG
1	242860_1	38.966	16.712	50.697	CGTTGTCCGCTGGCAGTGGCTTGCATGTATCTTTAG
1	67026_30	38.977	16.712	50.726	GCACAGTTTCTTGCACAGGTTTGCCAGAGTTAGCAT
1	30045_12	39.057	16.712	50.894	AGAAAACGTGCCGCATAATTTTGCCCGCAACAATCA
1	198264_11	39.073	16.712	50.939	TGCAGCTCGCCTGCACTCTGCTGCTTTGGAGTTCAC
1	2452_17	39.078	16.712	50.943	TGACCCTCAACAGCAGTGTGTTGCTTCAGTGCCTTC
1	9268_7	39.128	16.712	51.007	GATTAGCATCTAGCAGGGCTGTGCTGCCATCATATC
1	28936_28	39.165	16.713	51.04	ACACACATCGGTGCATGTCATTGCTGTTTAAACTCA
1	142728_8	39.165	16.713	51.04	AAAAGGTTCAGGGCATGCATTTGCTCATATTAGGAC
1	31456_19	39.166	16.713	51.04	ATAATACAAACTGCACACGACTGCTGCCGTGCAAGT
1	88505_5	39.167	16.714	51.04	CTAACATTACAGGCAGTAGAGTGCCGCAGGATTGAG
1	30030_29	39.168	16.714	51.04	CAAGCAGCGTCAGCACTCGTCTGCCACCAGCGGGTC
1	185389_32	39.17	16.717	51.04	GTCCGTGGTGCTGCAGCGCTCTGCGAACAGGCTCTC
1	128726_33	39.173	16.717	51.04	CAGTACGTGAGTGCAAACAGATGCATCTCAAAGTGC
1	14503_18	39.18	16.717	51.04	TTCCTCGCACACGCATATGGATGCACTGTCGGATCG
1	77326_26	39.187	16.718	51.04	TGAGAGAAAACAGCAGAATATTGCTTCGGGTTAGGA
1	231516_12	39.191	16.718	51.04	CTATCGGCGTGTGCACGTCGCTGCAGATTTGAAACC
1	3431_29	39.193	16.719	51.04	ATCTCACAGGCTGCATTATGATGCATGCACTGCGAT
1	13991_12	39.193	16.719	51.04	ATCCTTGACCCCGCATCCGCCTGCATAAATGATGTA
1	31827_6	39.193	16.72	51.04	AGCATCGCCCCAGCAGACATTTGCCCCGAGTTCCTG
1	36143_31	39.193	16.718	51.04	CCACAACATCATGCAAGAAAATGCTCAACACCGACA
1	44431_4	39.193	16.719	51.04	TAACATTAATGAGCAACAACATGCGCTGATTCTGTC
1	47780_34	39.193	16.718	51.04	CCAATTTTCCCTGCAACTAAATGCTCTCGAAGTGTG
1	53647_19	39.193	16.719	51.04	CACAACCATCTGGCACAGATATGCTGAATAAGGCTG
1	57642_17	39.193	16.719	51.04	AAATAATAACTGGCAGGTGTCTGCGTGGGAGCCTGC
1	59320_1	39.193	16.718	51.04	TCTTTAACACTGGCACGGATCTGCAGGAGAGAATCA
1	70485_18	39.193	16.718	51.04	TGTTCGAACCGAGCAGAGAGCTGCGGTTGATTCAGG
1	72046_7	39.193	16.719	51.04	TCATCTATCAGGGCAGGGCACTGCATCCTCCTATAT
1	91505_2	39.193	16.718	51.04	ACTATATCATCGGCACAAAGATGCCACGGTGACTGG
1	106282_2	39.193	16.719	51.04	CCATCTCGGAAAGCATGTTACTGCCTGACATGAATC
1	112649_21	39.193	16.718	51.04	ATTAAGGCCAACGCAGCCCGGTGCCCACATCATGCC
1	146270_1	39.193	16.72	51.04	TTTTTGTTGACTGCAATCAGCTGCACAGCCTCTTCC
1	223813_26	39.193	16.718	51.04	ATGGGCAGAGCTGCAGCTATCTGCAGCCTGATGTTA
1	273139_1	39.193	16.719	51.04	CGCATGAACGCTGCAAATGTGTGCATGAGAGCTGAG
1	50131_4	39.194	16.72	51.04	TTGCGAATGTGAGCAACGACTTGCAGAAAAATGTCC
1	5243_11	39.195	16.722	51.041	CCGCGACAGACAGCAAATGTCTGCTAGAAACCTTAT
1	42065_4	39.195	16.723	51.041	ACCCTACAAACAGCATCAGGCTGCTGTGCATGGCCA
1	59571_35	39.198	16.726	51.046	CAAATTCTAGTCGCATCATCTTGCTTTTAGACTCAT
1	23858_12	39.2	16.73	51.049	GTTTAATGTCATGCAGTGGCTTGCGTTCATTGAAAT
1	128316_2	39.219	16.752	51.08	GCGGAGGGGAAAGCAGATCCCTGCAGACTATTACTC
1	35315_34	40.91	17.056	54.153	GTATCTGTTACGGCAGATTTCTGCTGTGCCATGCAG
1	47880_9	43.454	18.39	56.517	CCTGTGATTTGGGCATTAGGCTGCAAGTCACTGTTA
1	1068_12	43.496	18.489	56.567	GCGTGCTACAGCGCAGTAACCTGCTCGAGTAAACAG
1	24336_27	43.538	18.68	56.583	GACACCACGAAAGCAACTCAGTGCCTCAGACCATAT
1	62142_18	43.541	18.699	56.586	GAGACGAGAGGTGCAATCAATTGCGACTTCAGGGAA
1	51795_19	43.558	18.734	56.603	CACCATTCTCCTGCAGCACTGTGCTCGTTGTGGGGA
1	49216_29	43.579	18.786	56.624	TGGGATTCAGACGCAGGGGAATGCTGGTAAGCAATA
1	63609_11	43.678	18.987	56.719	GGGATTCCCCGAGCAGCTTGATGCACTGCATATATG
1	5165_8	43.915	19.204	57.161	CCAGTCCGTCTGGCACTCGTATGCACCTGGCAGGAG
1	44909_3	47.074	23.719	58.994	TCCCGTCAGTCAGCAGGATGCTGCTTAGTGCCATCG
1	208278_4	48.066	24.686	60.323	TCAGCATTTCGTGCAACTTGGTGCCGCCCAAAGTTT
1	181142_3	49.242	25.766	61.937	AGCTTTCTGAGAGCACCAGTCTGCTGCCAGGATACG
1	13450_9	50.313	26.396	63.834	GTTCATTCCGGTGCAGCTTCCTGCCAGCAAAACCTC
1	128304_11	54.17	27.903	69.466	CAGAGGCCTTCTGCATCATTGTGCAAAGAGCTCCTG
1	90138_30	54.212	27.955	69.539	GTGCCAACCTCAGCAGAGTTCTGCTCTACTCTCTTC
1	103654_7	54.244	27.999	69.575	GCATGCGTGTGTGCAAACACGTGCGCTATGTTTTAC
1	167326_7	54.254	28.017	69.585	ATATTATGGTCTGCAGTTCCTTGCACGTAGTGTTTG
1	45722_6	54.255	28.021	69.585	CTCCACCCATGGGCATCCTGGTGCCAAGTGCACATA
1	104136_30	54.256	28.023	69.586	AAATCGATACCTGCAACAATCTGCGCTCGGCCCTCT
1	34247_7	54.257	28.025	69.588	CCACACTAAATTGCACCCTCTTGCACTTTGGGAAGT
1	80362_4	54.257	28.024	69.588	TTTGGTGTGCGGGCATTGGTGTGCCTTGTGGTGTGC
1	20367_10	54.261	28.029	69.592	TGCTACAACGTCGCAATCCTGTGCTCTGCAAAGTCA
1	11780_27	54.645	28.104	69.92	ACCAAAACAATCGCAGAAATCTGCCGCGTTGTCCTG
1	20502_9	54.921	28.153	70.188	ACGAAGGAACCAGCAAAAAGATGCTGTTGAGTCGCT
1	42181_4	54.923	28.156	70.189	CAATAGGGAAGAGCATTGACTTGCATGAAGTTACAG
1	202340_3	54.928	28.157	70.19	AGAATCGAGGGAGCATCGAGGTGCTCGTGGCCTTCA
1	4847_31	54.929	28.157	70.191	CCAGTCTCACCAGCAGTTACCTGCGTTATCGCCATC
1	50961_21	54.929	28.157	70.191	GTGTACTGACTGGCATAGCCATGCTGCTAATTAGTG
1	53202_7	54.929	28.157	70.191	TTACAGTCGCACGCAAAACTTTGCTGCGGGAGTTAT
1	115717_28	54.929	28.157	70.191	CAATGCAAATAGGCAAAAGGCTGCTTCACTCAGTCA
1	141527_32	54.929	28.157	70.191	CCAGAACAAGCTGCAGCCGTCTGCATACGACTATAT
1	115952_32	54.929	28.157	70.191	TTTATCTTTGCTGCATGTTGCTGCAGCTCATGATGT
1	224390_21	54.93	28.158	70.191	CTGTAAATGTCAGCACACACCTGCATGCTTATGTTC
1	10076_12	54.931	28.159	70.191	ACTGGCTGTGATGCAGAAGTCTGCAATAGAAATAAA
1	174993_2	54.931	28.159	70.191	CTCACCTGAACGGCAGATGAATGCAGGTTGTGTAAC
1	92940_19	54.932	28.159	70.192	TGGGTTCTGATTGCATTTCATTGCGTGCAACCAACT
1	9473_6	54.934	28.163	70.193	TCAGCTGTCTTAGCAGAATGCTGCAACACGGTTTTG
1	55604_4	54.934	28.161	70.193	GGCAGCAGCGGTGCATGCAGGTGCTGGTGCAGGTAC
1	58786_8	54.934	28.162	70.193	GTAACTAATGTTGCATTCAGGTGCTGCTCGGCACAT
1	70043_29	54.934	28.163	70.193	CTGCACTTTCTAGCAGTGGCGTGCACAGTCTTCTTG
1	167329_17	54.934	28.161	70.193	TTCTAGCAGCCAGCAGCGTTTTGCCCATCTCGATAT
1	119655_12	54.937	28.187	70.194	GGATCCCTGGCCGCAGTTTGGTGCCGAGCTTAAAAT
1	159844_31	55.232	28.562	70.662	AAATAGAAACTGGCAGACTGCTGCGATGCAGCATTG
1	73263_10	61.455	36.535	73.989	AACACCCGCGAAGCATGATGCTGCCGCCACCACACG
1	209568_33	61.493	36.568	74.212	AATTTCACAGCTGCAGACAGTTGCATTGTACAGGAA
1	148205_4	61.522	36.612	74.258	CATGATGCAAATGCATGACTCTGCTGACGTAGTGTG
1	48680_27	61.533	36.635	74.267	TTTTGTGAACAAGCAGGTTTCTGCTCAGGCGAACAG
1	36130_36	61.654	36.672	74.38	CTGTCAGAATTAGCATCTGGATGCTTAAAGCTGGAG
1	133070_1	61.867	36.711	74.624	GTCCAACCTGTGGCACTTCGCTGCATGTTGCCCCCC
1	107458_8	61.878	36.712	74.629	CTGAACTTTACAGCACTGAGCTGCGGCTGAATCTTT
1	63389_1	61.901	36.713	74.642	ATCAAAAGAGGTGCAACATGCTGCTAGATAGCTGTA
1	50027_28	61.937	36.715	74.691	CTTTACTTTTCTGCAGGAAAATGCGACAGGCACTGA
1	107238_21	62.365	36.719	75.547	ACGTTCAGACCTGCACATGTCTGCATGATGGTCTTC
1	40714_32	62.379	36.72	75.56	GCAATGGCGGAAGCAGGGACGTGCACATGATTATTG
1	94482_25	62.384	36.72	75.562	ATGTGTAGGCTGGCAGTTGCATGCAGGATAATCTAT
1	85192_9	62.41	36.725	75.57	TGACAGAAGAGAGCAAAACGCTGCTTATTTCAACGT
1	127427_4	62.42	36.73	75.572	CTGTTGTGAGAGGCAGCGATCTGCAGCAGCAGCAGC
1	13769_4	62.422	36.731	75.573	GAGAAAGACGGAGCAGAGATCTGCTGCAGAGGCTGT
1	6682_2	62.431	36.742	75.575	CAGAACAGCGTCGCAGTATTCTGCTAAACATCCGAA
1	22434_8	62.431	36.738	75.575	AAATACATGAGAGCAGAAACGTGCACGTGTGTCTGA
1	60599_5	62.431	36.741	75.575	AAGAGGTCAACAGCACACATTTGCAGACAGTCTCTT
1	2216_9	62.434	36.754	75.575	GTTTAGGACGCTGCAGTCTGTTGCATCAGTGGTTTC
1	24932_21	62.434	36.753	75.575	ACCACCATTACAGCAGAAACATGCAGACAGCAGGAG
1	65725_27	62.434	36.753	75.575	CGGCGGCGCGCTGCAGGTGGCTGCTGCTCGTTTCCA
1	108939_19	62.434	36.754	75.575	ATTGTGATGCTAGCATAAGAGTGCCCTAGCACTCTA
1	140527_25	62.434	36.755	75.575	CCTTGGTTGAGGGCAGTTCCGTGCTGCGGAGCTCAT
1	144895_4	62.434	36.756	75.575	TTTACTAGGAGAGCAGAGTGCTGCTGCTGCTGCTGC
1	84815_6	62.44	36.762	75.575	GGAGACGACAGAGCAGTCGGCTGCAGCAGAAACTCT
1	5508_2	62.442	36.764	75.575	GCGCATACGGCAGCATAATGGTGCATAAGAGACACT
1	22590_8	62.443	36.768	75.575	TTGACAGCTGCTGCAGACTGCTGCTGTTTTCTCTCT
1	24401_3	62.443	36.775	75.575	CGGCGCTGAGAGGCAGAACTCTGCAGCGCTCCAGTG
1	50664_32	62.443	36.77	75.575	CTGTTGAACACTGCACTCTGGTGCCTAGTCCAATTA
1	60331_16	62.443	36.775	75.575	AGAAACACAACAGCAACAATATGCTCGTGCGTCCTG
1	171840_26	62.443	36.769	75.575	CTAGTTGGAGCTGCAGGGGTTTGCCATCATTATCAG
1	43433_1	62.444	36.777	75.575	GGCAGCCTTTGGGCATACACCTGCTCTTTTCCTGAA
1	179364_4	62.445	36.78	75.576	CTCTGGCCGGTGGCAGCAAGTTGCATGCTCCATTTC
1	146393_9	62.454	36.795	75.576	ACCATGACACTGGCACGGACATGCCTCTGTCCTCTG
1	44787_34	62.958	36.839	75.852	TGGACGCATGCTGCATTCACATGCTCCTGGGACGGT
1	53707_1	63.219	36.864	76.151	TCGTCAGTGTGTGCAGTGGTGTGCACAAGGGGGGGG
1	212253_7	63.491	36.897	76.77	TCTGCCACACATGCAGCTTCATGCTGTCAGTGGTAA
1	8022_9	63.526	36.967	76.784	GTGTGTGTCCTGGCAGCACAGTGCAGAGTGGTGGGG
1	68245_1	63.565	36.991	76.854	GTCATCTGTCAGGCACAGCGATGCTCGCAGATTTCA
1	83295_20	63.586	37.008	76.876	ATCTGGTAACTCGCAGCCGCGTGCTGTTCTGTTCTG
1	113088_8	63.65	37.319	76.891	GTCGAGCGCTCAGCAGTGTGCTGCTCCGAGCCAGTC
1	55903_25	63.964	37.764	77.56	CTCTCTTTAAAAGCACATTTCTGCCCCCACCGACCC
1	3732_6	65.983	40.96	78.532	TGAGCCGGTCCAGCAGAAACATGCTGAACTCAGGGG
1	55285_21	70.61	47.207	80.271	AGTGAGTCATCAGCAGCAGTCTGCGAGGACGCCGGC
1	144617_8	70.984	47.935	80.427	GAAATGTCTTTGGCAAAGACGTGCTCGAAGTTTGAA
1	16159_16	71.003	48.016	80.433	TTTGTGCTACGAGCAGGAGGATGCTAACTGCGCTAG
1	8895_26	71.012	48.052	80.435	CTGTTTTTGTCTGCACAAATCTGCCGAACCAGCTAT
1	87143_20	71.016	48.058	80.436	GGGAAGGCGGCGGCAGTGGTGTGCGCAGACTTTTTG
1	16185_34	71.041	48.096	80.437	TCCTTCCAGTCGGCAGCACTGTGCCAACAAAGCGTG
1	272913_8	71.043	48.116	80.437	TCCAGTCAGAGAGCAGACTTCTGCAGCAGCGCATCA
1	90252_26	71.045	48.129	80.437	GCTCGGAGGAGGGCACTTTAGTGCATGTTTTGGCTC
1	84509_29	71.055	48.147	80.437	AAACTGACGAAAGCAAACTGTTGCTTCTGTGTTTGT
1	16124_18	71.058	48.156	80.437	CCACATGTTGCTGCAGCTGTGTGCTCGATTTGAAAC
1	86427_12	71.062	48.169	80.437	GTAGAATCTAATGCAAAGCCCTGCAGTCACTCCCAT
1	26534_12	71.073	48.192	80.437	TGATTTACTAAAGCAGCCTCCTGCCTGTTCCCTCCG
1	113581_2	71.077	48.205	80.437	CGGGTGATAATTGCATGCAGGTGCATGAGTGCACTG
1	55211_19	71.078	48.213	80.437	TTGAAAACCACCGCAGCCGCTTGCTGCTCCGCTGCT
1	278021_4	71.079	48.218	80.437	ACAACTAGCTTAGCATTAGCCTGCAGCTGCACTTTT
1	96560_21	71.095	48.265	80.437	CTCTCTCCTGCAGCATCACTCTGCTCTCCTGCAGCA
1	259643_20	71.107	48.305	80.437	CAGGATATGGATGCATGTGGCTGCGATCGTGAGGAA
1	78791_31	71.15	48.4	80.437	CCATGAATGTCTGCAGAGTGGTGCACACAAGCTGCG
1	4760_34	71.293	48.602	80.438	CATCCCTGTGAGGCAGCATTGTGCAAGTAGTTTGAT
1	12789_2	71.293	48.602	80.438	GAGTAAAACGTGGCATGTTCCTGCTTCCTGACGTAC
1	27070_20	71.293	48.601	80.438	ACCACCAAGACTGCAGCCCGCTGCATCCAGCAAGTC
1	28497_5	71.293	48.601	80.438	GTGCGGTGTAGTGCAGACCTGTGCTGTGGGTTTAAG
1	37568_33	71.293	48.602	80.438	AGGGCCGTATTTGCACGACGGTGCGTCTTTATAGCT
1	44339_7	71.293	48.601	80.438	GAACGCCTCACAGCAACAAACTGCTGCTCCTGAAGA
1	46683_35	71.293	48.602	80.438	CAAAGGATCTTGGCAGTGATGTGCACAAGGGGGGCG
1	80774_3	71.293	48.602	80.438	GTACGTTCAGGTGCATTCAGGTGCATTCAGGTTCCC
1	84413_12	71.293	48.602	80.438	CTCTTTATAACGGCAGCTGTCTGCGTCTCCCGTCAG
1	113724_18	71.293	48.602	80.438	ATGACCGTCCTGGCAGCCGTCTGCACCAAAATGCCA
1	115129_25	71.293	48.597	80.438	TACAAAATAAAAGCAGCGTGCTGCAGCAGACAGATG
1	121102_1	71.293	48.6	80.438	CAACTACATTTTGCAGCAGTTTGCTGATAGTTCAGC
1	84177_2	71.293	48.601	80.438	TTACACAAAAATGCAGATTTTTGCGCTCGTTGACGA
1	36606_9	71.294	48.602	80.438	ATCTGTCTTCATGCACGTCTCTGCGTGGGCACAGAA
1	65274_29	71.294	48.602	80.442	CTGTTTCCAGCAGCAGATTAATGCACATTTGTTGCT
1	67130_16	71.294	48.602	80.438	TTTCTTTAAACTGCATCATCGTGCATCGCAGCTCGG
1	120196_9	71.294	48.602	80.439	GTGGCAGCGATTGCAGGCTGTTGCTCGAGGAAACGC
1	96340_1	71.294	48.602	80.438	CGCAGCTCTGCTGCAGAGGTTTGCTGGTGTCGACCG
1	105840_12	71.295	48.602	80.45	TGGTGTAAAACAGCAAAAATGTGCGAAGGCATCAAC
1	156635_7	71.64	48.603	81.397	GTCCCCAGGAACGCATCGTGATGCAATCAAGACCAA
1	22840_17	72.002	48.662	81.567	GTGTTTCACGCTGCACGCTAATGCTAAGCTAGCTCG
1	121071_19	72.241	48.679	81.845	GAAGCTGCTGCTGCACCGTCGTGCTGCTGCCAGGCG
1	108322_1	72.33	48.696	81.899	AAAAAACGCAGGGCAGTGGTGTGCACAGACTCTCTC
1	50264_19	72.407	48.702	81.977	AACCTGTTATCTGCACCCGCGTGCTCTCTCCTCAGT
1	293070_4	72.414	48.721	81.977	AAACAACTTCCTGCACCTCACTGCATCTTCACATAT
1	215163_4	72.458	48.875	81.978	TGTATCCTCACAGCACCTCTCTGCTGCCATCAGTAT
1	135833_12	72.476	48.923	81.98	CGTGGTTCTGTGGCAGAAGCCTGCAGGGGAGCCGGC
1	272674_25	72.538	49.053	81.982	ATCATATGAGACGCAGGATGCTGCGGGGATCAACCT
1	77368_34	72.607	49.197	81.985	AGGAATGATGGTGCACTTAAATGCAACACAGTTCAG
1	80520_5	72.61	49.21	81.986	TCGCTGCTTCACGCATGCTGCTGCTCAGCTGACAGG
1	211268_7	72.673	49.351	81.991	CTTAAAACACCTGCACACACCTGCACACACCTGGAC
1	66020_7	72.697	49.4	81.992	ACCAGCGTTGTTGCAGTAAAATGCAGCCTGACTGTT
1	31375_34	72.698	49.403	81.993	TTTCCAGACGCTGCACTGATGTGCACTCAGGTTTCG
1	27210_12	72.712	49.428	81.997	GCGACTGCAGCGGCAGCCTGCTGCCAGATAATACAT
1	201768_9	72.726	49.481	81.997	CCATAGACAGCAGCATAGTGTTGCATCATGGGATTG
1	231946_32	72.729	49.488	81.997	GGGCGTCTCAGTGCATCTCAATGCAAACAGCTCGCT
1	83490_10	72.758	49.548	81.998	ACAACGTCTACAGCATGCATGTGCACTGCAGGAGGA
1	16215_34	74.217	51.931	81.998	CTCTTTCAGTCTGCAATCTGCTGCCGCTTGTTCCAC
1	21311_17	74.409	52.496	81.998	GACAGATGCTCCGCAGCATGTTGCCCTGCAGCCGAG
1	82939_32	74.451	52.679	81.998	CGCTGAGGAAATGCAAATGCATGCATGAAGCGGAAC
1	97856_19	74.573	53.251	81.998	ACCCTTGCAAACGCACACAAATGCCCCTTCCAAGTC
1	104541_26	75.529	54.817	82.004	GGCTGCACCGCCGCACGAGACTGCTGCAGCGGAGGC
1	120867_34	76.853	56.72	82.008	GACTTGTGGGCAGCACATGCGTGCATGTTTCTCCGT
1	17656_4	77.01	57.202	82.008	CTGATATTCCGTGCAGTGCCGTGCTATGCTGTGCTG
1	147199_11	77.078	57.409	82.008	CCAGGTTGGGCGGCATCGTGTTGCTGCGTCGGACCG
1	82693_1	77.086	57.452	82.008	CTTCATAACTGAGCAGCTCCCTGCGCAACCAAACTC
1	63052_30	77.136	57.705	82.008	CAGGCTCTACCAGCATTTGAATGCAGCGTCAGTTAT
1	84441_18	77.163	57.831	82.008	TAGGTGCTCCCAGCAACCTTCTGCTGGGTGACGTGC
1	20968_1	77.517	58.833	82.008	GTGCTCGTCTCTGCATCTGTCTGCGTTCAGAGACTC
1	71366_8	77.52	58.844	82.008	AAGAATCATCCTGCAGACTGTTGCTGCTGGTTACAC
1	78590_10	77.526	58.869	82.008	TAGATTTACACAGCAGAGATCTGCCTCTTCCAGTCT
1	36581_11	79.821	62.936	82.008	TGTCGTTCGCTCGCAGCGAGGTGCAGCTGAAGAAGT
1	77510_11	79.834	62.967	82.008	GGTCTGCAACATGCAGGTGAGTGCAGGTGAGTGCAG
1	41046_28	79.835	62.969	82.008	TTCCTAGTCTTGGCATCTCCATGCGGTTATGTGTGT
1	21938_20	79.836	62.971	82.008	TCATTTACACCAGCAGTCAGGTGCAGAGCTGGACCG
1	83667_25	79.836	62.971	82.008	AAAACTCATTTTGCAAACTTGTGCTGTCTTGTTGTT
1	30226_18	79.837	62.971	82.008	GCACCGAAAGCTGCATTCAGGTGCCTCTCAATTAAT
1	3281_8	79.839	62.972	82.008	AGGGAACTGAGGGCAAATTCCTGCGGTGTATTCACG
1	44351_1	79.841	62.972	82.008	ACCTTCAGTCCTGCAGTGAGCTGCCTCTGTTCTCAC
1	87717_9	79.845	62.973	82.008	AACCTTACTGCAGCATGTTGCTGCCACAGGACGAGT
1	82467_5	79.852	62.973	82.008	AATAAGACCCGTGCAGGACTCTGCTACCAGGCGCCT
1	268922_2	79.854	62.974	82.008	CTGTGTTTTCCTGCAGGTGGCTGCAGGACGCCGTCA
1	69107_35	79.866	62.976	82.008	TGTCATCCATTGGCATTGCTTTGCCTAAGTGACAGC
1	165821_34	79.872	62.977	82.008	GGACGGTGTCCTGCACCAGCCTGCAGTCGGACACAC
1	54944_16	79.874	62.977	82.008	CTGCTGAGCGTAGCACGGCGCTGCGTTTGCCTGACG
1	39407_21	79.875	62.977	82.008	ATTGATCGTTCAGCAGCAGATTGCAGATCACCTGCT
1	14498_7	79.876	62.977	82.008	TGTTGTGAGTCAGCAGGTAGCTGCTACATTTAGCAG
1	14815_5	79.876	62.977	82.008	CGCTCGTCTGGTGCAACTCAGTGCACAACCATCAGT
1	49987_8	79.876	62.978	82.008	TGGCAGCCGTCTGCACCAAAATGCCAGAAGCCAAAC
1	61387_20	79.876	62.977	82.008	GTTGATAAATAGGCACTGCTCTGCACCGGCTGACAC
1	62412_17	79.876	62.977	82.008	TAAAACTACATTGCACAACAATGCGTTCTGTGTGTG
1	97109_2	79.876	62.977	82.008	TGGGTGTCGGGAGCAGCCGGATGCTTTACGACATCG
1	98827_5	79.876	62.977	82.008	CCAGAAGTCATGGCAGTCTACTGCATGGCTTCATGT
1	173339_3	79.876	62.977	82.008	CGCGTGTAGCTAGCAGCTAGCTGCTGGCCGCTAGCC
1	198681_4	79.876	62.977	82.008	CCATAATAAGCTGCAGGACCCTGCTGACCTTCTTAT
1	200869_4	79.876	62.977	82.008	ATAGAGAAGGCTGCAATCTGCTGCTTTCTTTATTTA
1	213283_12	79.876	62.977	82.008	AGCGGAGACCCGGCAGACGGCTGCTTCACTGGGCTG
1	62658_7	79.876	62.977	82.008	TCCGCTTAGACGGCACCGAGCTGCAGGGTCCAGGAC
1	19993_35	79.877	62.982	82.008	CGGAATATACCAGCATGTAGCTGCGGTTTCCCAGCT
1	32581_12	79.877	62.978	82.008	ACAGGCTCACCGGCACTGTGGTGCTTTCAGAGGGAA
1	120041_7	79.879	62.992	82.01	AAAATGACACGTGCACATCGATGCAGCAGGAAGGTT
1	62620_29	79.904	63.093	82.035	TAATCAGTAGCTGCAACCCTGTGCTGTCTGCAGAGC
2	29354_17	0	0	0	ACCGTATGGTAAGCAGAAGTTTGCAGTTCGGCTGAC
2	208302_6	0.055	0.051	0.174	CCATCTAACTAGGCAACTTCATGCTGAACTCACTTG
2	88685_2	0.063	0.057	0.21	TGGTTTGGAGAAGCAGAGATCTGCTCCAGCCCAGAC
2	208622_35	0.066	0.06	0.218	AAAACTGAAAAAGCAGGAGACTGCAAGCGGAATCCC
2	117230_28	0.067	0.062	0.222	ATACACTGCACTGCAGTGAGTTGCAGAGAAAATACT
2	29956_27	0.068	0.063	0.223	ACAAGGCACTGAGCAAGGAACTGCAATAACGGCTTT
2	57533_31	0.068	0.063	0.223	TGAGGCGCAAAGGCAACCAGATGCAGAATGTGCCAA
2	73305_4	0.068	0.063	0.224	GACATGCCTTATGCATAAATGTGCACAACATCGGGA
2	17012_3	0.069	0.063	0.224	TTTGCGTTGTGTGCAGCACTTTGCGCCCAGATTTTT
2	23508_11	0.069	0.063	0.224	AGTTAACATAGCGCATGTGTGTGCATCCATCTGTGT
2	24443_25	0.069	0.063	0.224	GACAGACATGAGGCAAGACACTGCGTGAGATGAAAG
2	29026_3	0.069	0.063	0.224	AACTGTGATTAGGCAGGCAAATGCAGAAAGCAGAGA
2	40018_2	0.069	0.063	0.224	CAGTACTGCTCTGCACGTTCGTGCGTTGTGTCTTAT
2	44011_30	0.069	0.063	0.224	CAGTGTGGAACTGCAGCAGTTTGCAGTAACATTATT
2	57932_12	0.069	0.063	0.224	ACAAGCAAAACCGCAGACCCCTGCACAAAAACCCTG
2	60341_4	0.069	0.063	0.224	TCAAAACCACTCGCATACCTCTGCAGGTTGTCATTC
2	60393_34	0.069	0.063	0.224	GGCCGTAACAGTGCAGTGCAGTGCCAGGGCTGCAAT
2	88720_25	0.069	0.063	0.224	ATTTCCAACAACGCACGCAGATGCAGTCTACTCGAG
2	127341_5	0.069	0.063	0.23	GTGAGTTCTCTGGCATCTTACTGCAAGTGAAGCTGT
2	140404_27	0.069	0.063	0.226	GTGATGATTTGGGCAACGTTCTGCTTGGAAACCTAG
2	242041_29	0.069	0.063	0.224	GAGGTCCCTTAGGCACAATTCTGCGCAAAAGCAGGT
2	123203_2	0.075	0.063	0.257	TTGGACTCAATGGCAGTAAGGTGCATATGTGCATGT
2	89551_27	0.456	0.381	0.331	CGAGTCTTTCCCGCATCAGCTTGCGGGCTAGTTCGT
2	28579_11	0.463	0.381	0.362	ATGTTAAAGGTAGCATGGTGTTGCACCGGGTAATGA
2	48616_18	0.56	0.381	0.518	ATCTCTTCAATGGCAGTTTTGTGCTACTTCCACTGT
2	8473_29	0.623	0.382	0.613	TCCCTAATCCTGGCACGTGGCTGCTTTCTTTACGGC
2	78148_26	0.825	0.382	1.04	TTTGGGCAACGTGCACTGCTATGCAGTGACACAGTG
2	136395_2	0.827	0.382	1.042	TGGAAAATGTCAGCAGATTCATGCTAACCAATGGAT
2	119689_28	0.828	0.382	1.046	ACTCAGTAGAGTGCAAACCTTTGCCAAAGCCACTAG
2	91904_5	0.829	0.382	1.052	CCAATCGCGGATGCATTTCTATGCGCCATGTAGGGG
2	20949_12	0.832	0.382	1.055	CAGTGGAACAGAGCAAATAACTGCCACCATGCAATA
2	85298_29	0.837	0.382	1.058	GCAGAATAAAAGGCATCTTTTTGCCACACTGCTCAA
2	111259_36	0.955	0.462	1.058	TACTTGTCCAATGCACACCTTTGCTCTAATCATCAA
2	97731_34	0.956	0.462	1.058	GCTCCTAAACCAGCAGGCAGCTGCTGGAGCTGGTGA
2	24156_8	0.957	0.462	1.059	GTGTGTGTTCTTGCATTGATGTGCTGACATTTTGTT
2	37248_6	0.957	0.462	1.059	TAGTTAGTTGCTGCATATTTGTGCTCAGCATCATAA
2	107004_2	0.957	0.462	1.06	AACCCTGTAACGGCACCATACTGCACATCCTAACAG
2	122020_12	0.957	0.462	1.059	TGAAGAAGAAAAGCAAGAGGTTGCTGTTTCCTGATA
2	205172_30	0.957	0.462	1.059	GACTCCAGTGTGGCAACCGAGTGCAGGATGGAGTGC
2	232957_17	0.959	0.469	1.061	TGTCATATTCTTGCAGCAGTGTGCAGGGGCGGTGGC
2	39628_20	0.96	0.477	1.062	ACGTAACTTCACGCAATATCATGCTGTTTGGCCATT
2	148493_4	0.96	0.474	1.061	TCCTTGAGGGCAGCATCATGGTGCTCATTGAGATGT
2	95302_33	0.963	0.486	1.065	AAGGGCGATCCAGCATCGATTTGCAGACCTCCTCCG
2	274011_33	0.983	0.508	1.076	CTGGGAGTTGCAGCACTCTGCTGCCGCTGGCAAACA
2	219674_18	1.006	0.534	1.088	ATATCTGTGTGTGCAAGAGTTTGCATACGTCTGTGT
2	111768_8	1.009	0.54	1.092	TAAGTCTATTCAGCATAGTGGTGCAGTGGTTAGCAA
2	132121_21	1.011	0.546	1.095	TTGTAGATTTGGGCAATTCAGTGCATTTTGCTGAAG
2	133658_31	1.015	0.555	1.099	AACGTCATTTGAGCACTTCAGTGCTGATTGTGGAAC
2	14847_17	1.047	0.571	1.153	AGGTTTCGTGTTGCAGCGATCTGCTCTCTGCTGGCT
2	30106_20	1.049	0.575	1.157	TGTACATTAGCTGCAAGGTAGTGCTCAACAACTGCC
2	110360_27	1.052	0.578	1.167	GGCCAGTAGGTGGCAGTACTGTGCCTTTAATACTCT
2	65999_20	1.087	0.581	1.269	GCCTACTCTCCAGCACTCCAATGCTTCCTTCTTCCT
2	37051_19	1.294	0.582	1.856	CTTCTTGTTTCTGCATCCCGATGCTTTTGGTATCGA
2	159058_28	1.939	0.605	3.516	ACGGTTTCTTGAGCAGTCAACTGCGCCAACTTTATA
2	165932_4	5.188	0.69	9.142	TGAATTTTCCTGGCATTTGATTGCGCTGCGGCTGGA
2	11887_25	5.682	0.691	10.34	TTTCTTTTTGTGGCATCAACCTGCTTCCGTAGTTAA
2	54147_35	5.694	0.692	10.369	ACTTCAAATGTCGCAGGCCTATGCTGCACATAAACA
2	66964_2	5.696	0.692	10.375	CTCTTCTCTCATGCATCGCCTTGCATCTCTTCGTCT
2	106532_28	5.696	0.692	10.376	ATGTGGACCAAAGCATAAAACTGCCAACGTTGTGAT
2	129960_6	5.697	0.693	10.376	ATTATAGCTGCAGCAGCGTTTTGCCAATTCTCCGCT
2	15635_11	5.839	0.693	10.488	TCCAGAACAGAGGCAAATTGGTGCTTGCTGCCATGA
2	97533_12	5.866	0.693	10.509	ATGTAACCTGCTGCATTGTTCTGCTCCTCCAGTCAC
2	6754_21	5.868	0.693	10.512	CATGGCTGTGATGCAAGGTCATGCTAGTAACCCAGT
2	15365_17	5.868	0.693	10.513	GAATAAACTGCTGCAACGGGGTGCCTTCATCGAGCC
2	202438_30	5.868	0.694	10.513	CCTAACTCTACGGCAGCTTTGTGCTGCTTCGTCATT
2	3322_18	5.869	0.694	10.514	GAGCTTCCACTGGCAGTTGTCTGCTGAAAGAGGAAG
2	133120_10	5.878	0.804	10.517	ACACGTGCGCGCGCATACGCGTGCACACACACATAC
2	158707_10	5.916	0.804	10.547	ACAGGAGGCCTCGCACCAAGGTGCAGAGGCCTCTAG
2	193933_7	5.984	0.804	10.599	AAATATAAAGGTGCAGGATTCTGCAGCTGACACGCA
2	66773_30	5.986	0.804	10.606	AATATTTGGACTGCAGTTTGTTGCCCTTGAGTATGT
2	167555_25	5.986	0.804	10.605	CAGTTGGAATCTGCAAAGTGCTGCATGCACAATACA
2	80771_32	5.987	0.804	10.607	TAGGCATTTGAAGCATTGGATTGCCTGAGTGTCAAT
2	87291_9	5.989	0.804	10.608	TAATGGGAAACTGCACTCATGTGCACTCGCGCTTCA
2	100547_28	5.991	0.804	10.61	TAATCCCAATTAGCAGAGGTGTGCAGCGGAGAAAAT
2	208567_34	5.993	0.804	10.613	CAAACCATACCAGCAAAGTCCTGCTGAACCAGACAA
2	84002_3	5.996	0.804	10.616	TTGAACTCTTTCGCAACGTTTTGCCTTTTGCAGTTT
2	33766_6	5.999	0.804	10.619	CAATTCTTTTTAGCAAGGTTCTGCCAGCAAGCTGTT
2	36729_31	5.999	0.804	10.619	TGGCCTATTCATGCATTCACATGCTGTGGTTACCTC
2	153142_2	5.999	0.804	10.62	CTACCCTGTCCAGCAGTGCAGTGCATAGCCTGCTGG
2	274343_3	5.999	0.804	10.618	CAGTGTAGCGAGGCAGGAAAATGCAAGTTCAGCCTG
2	27427_20	5.999	0.804	10.619	GCAGGAGAAGGAGCACTGCCGTGCATCTGTGTGTGT
2	27683_25	6.005	0.808	10.642	TGATACAGAGGAGCAAACATTTGCCGCTGCCTATCT
2	37821_5	6.005	0.813	10.642	AGAAGGAACGTGGCAGTCAGCTGCAATGGCACAATA
2	40284_35	6.005	0.804	10.642	AAGCATGCACAGGCATGAGTGTGCATTCATTGTGGT
2	58202_4	6.005	0.804	10.642	CCACGTGGACATGCAGATGGTTGCTCGCTTGAATGT
2	105103_3	6.005	0.804	10.642	CGCTGTACAACAGCACCAATGTGCACTGAATCCTGT
2	19244_2	6.005	0.804	10.642	GATGCAGGACCAGCAGAGGTCTGCAGAGAGGTGGGA
2	55862_19	6.008	0.881	10.643	TCATGTCATGCTGCAGAAAGATGCCAAAGATCAATG
2	205434_30	6.499	0.949	11.059	AAGCAAACACATGCACCTGATTGCACGCCGCGCATT
2	47616_12	6.5	0.949	11.059	TGTGATCAAAGGGCATCTGTTTGCTCACATGAGCAG
2	136242_19	6.5	0.95	11.059	TGTCACAAGGATGCATGCGAATGCAATCATTAGTCG
2	58121_16	6.501	0.95	11.059	TATCAATGACCTGCACTATTGTGCAACCCAGAGCCG
2	199699_20	6.501	0.95	11.059	ATGCTTTTTGCAGCAAACTACTGCCAAAAAACACCA
2	114275_5	6.505	0.955	11.059	ATCAGCGGCCAAGCAAACACATGCACCTGATTGCAC
2	26835_34	6.512	0.976	11.059	ACATATTCTGAGGCACCCAAATGCAATGCACAATGG
2	10463_20	6.517	1.054	11.059	TAAGCACACTGAGCATGCAATTGCATTCCCTGTTCC
2	190938_17	6.53	1.109	11.059	GCACTCATCTGGGCAGCTGACTGCTTCGCTCCTCAG
2	36933_12	6.531	1.109	11.059	AGCTAGAGGACTGCAAAGGCCTGCTTTCAGTGTGTA
2	1690_27	6.532	1.11	11.06	GAAGGGAGTGGGGCAGAATTTTGCACGCATGCACAT
2	37541_34	6.532	1.11	11.06	CAAAACGTAAGCGCAAATAACTGCATGAGGACATTA
2	46868_31	6.532	1.11	11.06	CGTGTAGTGCAGGCACTGATATGCACTGTGTCTTTC
2	61360_29	6.532	1.11	11.06	CTATGGCTGTAGGCATGGCTGTGCTGAAAGAGGGAT
2	184231_29	6.538	1.11	11.064	GCATGGCAGCATGCATAGATGTGCCCTTGCTTGTTG
2	5981_3	6.606	1.11	11.143	TCGGAGGGAAATGCAAAACCCTGCCCCGGGCACAAG
2	9872_21	6.632	1.117	11.176	CGCTTGTTCTATGCAATGCAATGCCTCGAACAAAGT
2	100838_29	6.668	1.137	11.239	TAGTTTGAATGTGCAGAAAGTTGCACATTGTAGCAG
2	221279_20	6.677	1.143	11.253	CACCCTCATCGAGCACAATCATGCTCTTGACTGAGG
2	42109_21	6.685	1.147	11.268	ATTATATCACGTGCAGCAATGTGCGGCCAGGACAAA
2	27602_29	6.752	1.147	11.46	CTTGGGTCCAGAGCAGCTTTGTGCTACACTTTTACA
2	1351_2	6.94	1.147	11.88	ACTCAGTTTGGTGCACACCTCTGCCAAGGCTCAAAA
2	243567_19	7.171	1.147	12.287	TGTGTCCCTAGGGCAAGAATGTGCAGCCACGCTCCC
2	63728_33	7.37	1.147	12.531	CAAAATGATGGTGCAGCAACTTGCTGTTGCAACGCC
2	45800_30	7.383	1.147	12.543	TCGAGGAGGCTTGCATATAGATGCAACCAGCACTGA
2	61328_2	7.383	1.152	12.544	CCCTCTGCACGAGCACAGTAGTGCATGCATATTCAA
2	62237_6	7.383	1.151	12.544	TCCTGCTGCTTAGCAGGTGGCTGCATGCCATTGGAA
2	67491_7	7.383	1.152	12.544	TGAATATTGTTTGCAGAATGGTGCTCCATTCTGCGA
2	88574_21	7.383	1.148	12.544	AGTTTGTTAAGAGCAAGTGGCTGCCGTCTCCTGCCA
2	162356_17	7.383	1.152	12.544	AGCACGCTGATTGCAGTGGCCTGCACACCCACACAC
2	290608_17	7.383	1.147	12.543	CGAGAGCCTCCAGCAGTGTGGTGCCTGAGGCATTAC
2	13381_31	7.388	1.152	12.544	ATGACAAGTCCGGCAGCACCTTGCGGGGGCGGCACG
2	111285_5	7.396	1.153	12.544	CGCCGCCAAGCAGCACAGAGCTGCGGAAAAAAGCAG
2	13426_29	7.405	1.154	12.544	AGAACAGCTGGAGCATCTGGTTGCAGACGCTGAAGG
2	120493_6	7.411	1.155	12.544	GGGGCGCTGTTTGCAAGCTCCTGCCGATTTCATTTA
2	18612_5	7.426	1.156	12.544	CACGCTGCCTTGGCAAACATTTGCTCACATCAGATA
2	34291_26	7.426	1.156	12.544	TCAGGGAGTTCCGCAAGGAGCTGCTCTCTCTTTATC
2	100853_34	7.426	1.169	12.544	ACTGCACTCACCGCACAGTGGTGCACAGACACATTT
2	102584_18	7.426	1.169	12.544	TTCGTATAGTCTGCAGAGTTATGCTGACTGTCTGAT
2	143768_16	7.426	1.156	12.544	CAAAATGTCTGTGCACGCCACTGCAGAACCCCCCTC
2	3936_16	7.427	1.169	12.544	CTTTCGGTCCAGGCACTTGGATGCATGTGAAGTTAA
2	14902_29	7.427	1.169	12.544	CAAAAAGTCTGTGCACGCCACTGCATCAAGGTGATT
2	24933_2	7.427	1.169	12.544	AGTGTTCGAGCTGCAGGTGGGTGCTGTTGAGGAATA
2	34380_17	7.427	1.169	12.544	TATAAATTAACTGCACGAGGCTGCAGCGCCCTTCGC
2	51355_8	7.427	1.169	12.544	AGTGCTGTCCATGCAGTCAGGTGCAGCCAGTAAGTG
2	56003_7	7.427	1.17	12.544	CAAGTCGGACCTGCATACTTATGCTGCATGTCAGCA
2	84823_34	7.427	1.169	12.544	AAGCAGCAATGAGCAGGTTTCTGCAAAAATTATGAA
2	113378_5	7.427	1.17	12.545	CATAAGTGTGGTGCATTCAGGTGCACCTCAGCCAAT
2	182022_27	7.427	1.169	12.544	TTACAGACAGATGCAGACAACTGCAGCTAAGCAAAT
2	288951_32	7.427	1.17	12.545	GGCACCAAGATTGCAATATGATGCCAGACTGGCATC
2	74471_7	7.427	1.17	12.544	TTGACTTCTTTGGCATTAAGCTGCATGGCAGAAGGC
2	21804_16	7.428	1.171	12.547	CCGCCAAGGCTAGCAACAGAATGCTGACTGCACGTA
2	21653_35	7.475	1.179	12.677	CCGACTTCTTTTGCAACAGGTTGCTGATCTCCATGA
2	97695_8	7.862	1.185	13.762	ACACAGAAGCAGGCACAGCCATGCAATACATCAGTG
2	76180_19	23.647	1.312	42.978	CCGCAAAAGGTAGCAGGCATCTGCAAAAACCCGATA
2	94132_16	24.032	1.377	43.911	TCACCGACACTCGCAGCAAATTGCCTTGAAGCTCTT
2	55664_36	24.108	1.398	44.045	CACAATGATCAGGCACAAGGGTGCATTCACGGACGT
2	177861_6	24.121	1.411	44.059	GATCGTACACGTGCAGACATTTGCGTGAGTGCGCAT
2	55571_26	24.124	1.586	44.061	CAGGAAAGCACAGCATTGTGCTGCTGTAAACCATAT
2	163565_25	24.126	1.608	44.062	ATCCAACAAAATGCAAACAGGTGCAGCAGGATGCAG
2	77732_1	24.148	1.708	44.067	GTGGCAGGTGTGGCATATCAGTGCTCTGATTAAACA
2	80975_11	24.186	1.736	44.076	ACGATGCAACCAGCAGTGGCGTGCCGGAGTGCAGCC
2	261121_27	24.249	1.759	44.087	CAGTCAGTGATGGCAGACACATGCGAGCACATGCAA
2	78012_11	24.264	1.76	44.092	TTAATCCCCCCGGCAGTGATGTGCACAAGGGGGGGG
2	89281_35	24.28	1.761	44.097	TCCATCTGTCAAGCAAACTACTGCTCAAAAAACAAG
2	44177_35	24.291	1.761	44.103	GGGTGTTTGTTGGCAGGCTGCTGCCTCTCGGTGGCT
2	126957_6	24.385	1.762	44.138	TTCAACACACATGCACAAAAATGCCCTGCCTGCATC
2	77826_1	24.387	1.762	44.138	AAATCTGTTCAGGCACTAAAATGCGCTCTGGAAAAA
2	269643_9	24.387	1.762	44.138	TTCGAGTACTCTGCACTGAGATGCATGCACATCCCA
2	114871_19	24.388	1.766	44.138	GCTACCTCCCCAGCAGGCTGCTGCATAAAGGAGTGC
2	202360_28	24.39	1.771	44.138	CACCCACGCGATGCAAGATGGTGCTGGTAGCGTGCA
2	188472_4	24.391	1.775	44.138	TGTTACCCTCCGGCATGCAAATGCCTCCCCCCTGCC
2	43838_18	24.393	1.779	44.138	TAGATCTAGCTAGCAGCTGGCTGCTCCCCTGTTTTA
2	102727_9	24.587	2.352	44.138	CTACCGGCCGCTGCATCTGTGTGCGCCGCCAATACT
2	277354_8	24.589	2.354	44.139	GCGAAGGTTCACGCATGCTTGTGCTTGTTTTAATGC
2	48440_21	24.592	2.355	44.139	CTTACATCGCAGGCAGCGCTGTGCTTACCATAGCTC
2	2625_4	24.598	2.358	44.139	CAAAGCCTTCACGCAGTCAAATGCTCGCTGACAACT
2	20014_25	24.601	2.361	44.139	GATGCATAACCAGCAGTGATGTGCGTGCAGCAGTGT
2	78433_1	24.604	2.367	44.139	TCGTTCATGTCCGCATCGCGATGCATCATGAAAACG
2	49133_6	24.609	2.375	44.139	AGAGCGGCACCTGCAAGAGGCTGCAGCACGACAGCA
2	19240_12	24.722	2.643	44.141	GCCTTTGCATCTGCAGACCGCTGCGCTAAAAACAAA
2	88892_35	24.723	2.643	44.141	CAATGTAACTGAGCAATAAGCTGCTGAAGGCCTGCT
2	132411_5	24.748	2.643	44.145	GCACGGGAAGTTGCACTGTGCTGCCCCTGGCAACAA
2	6908_34	24.779	2.644	44.154	TCCATCTGGGTAGCAGCAGGCTGCAGGCTACAGGCT
2	69341_26	24.781	2.644	44.155	GCTGCCATCTATGCAGGCCTGTGCAAAAGAGAAGGG
2	53749_1	24.814	2.644	44.174	GGATTTTCAGTGGCATTCAGCTGCTTCTCCCGGACA
2	17561_34	24.837	2.644	44.185	ATGAGCAACTCGGCAGGGTTTTGCCACTCTTTCACT
2	49841_5	25.048	2.802	44.211	TTCCCTGTGTGTGCAAGTGTGTGCAAATACATGCAA
2	87689_29	25.114	2.805	44.27	GGGACAACAGAAGCAGCCCTGTGCTGACGGTGCACA
2	265545_5	25.119	2.805	44.272	AACTTGTGTCAGGCAGCAAACTGCAGCCCCGTCGGC
2	56735_27	25.135	2.805	44.283	TGTACATACTGTGCATGAACGTGCGACGCGAGCACA
2	111005_21	25.157	2.805	44.295	TGAGTAGCCCTGGCAGCAGTATGCCAGGAGCTGCTG
2	9846_29	25.167	2.805	44.3	TACTTCTCACCTGCACTTCTTTGCTCAGATGACCTT
2	9893_26	25.17	2.805	44.302	AGAGGCTGCAGCGCAGCTCACTGCCAGAGAGCACCG
2	26927_16	25.178	2.805	44.303	CATGTTAAAGGTGCAAGAATGTGCCAAGAATGTCAT
2	35184_11	25.237	2.805	44.308	AGGAAGCCATTGGCAAAGCGATGCCTGAGCAGATCG
2	17198_31	25.238	2.805	44.308	TGGCACCAACAGGCAGTGTTGTGCCTGAACGCATTC
2	190858_8	25.243	2.806	44.308	ATATGACCGTAAGCAAAATAATGCCAGACTTGTCTT
2	543_16	25.266	2.806	44.321	TCCATACCTGCTGCATCGGTCTGCTATCTCATACAG
2	13940_12	25.269	2.807	44.324	ATCTCTTGTCAAGCAGGTAGCTGCTGTCCTGTAGTG
2	110639_32	25.27	2.807	44.324	GACTGCAAATGTGCACATGTGTGCCATTGCCACTCA
2	13860_5	25.277	2.865	44.325	CGACGTTTCTGTGCAACCAATTGCTACTGTGTGGTT
2	19741_3	25.277	2.85	44.325	CTCACCACCCCGGCAAAGTTTTGCTGTCAAGTGGCA
2	4152_10	25.278	2.879	44.325	GTACTTCTCCGTGCATGTGCCTGCGTGTTTTTGTTC
2	64204_7	25.278	2.89	44.325	TTGTCTAAACACGCACGATTGTGCAAGAACGTGATT
2	67776_1	25.278	2.885	44.325	CATCTAAATCTGGCAGGTTGTTGCCGAGGGAGACGT
2	117727_16	25.278	2.879	44.325	GCCTAGGCGTGTGCATGAACGTGCACATAGGGCCAG
2	171788_31	25.278	2.879	44.325	AATACTGAATAGGCAGCTGTCTGCAAAGGGCAATCC
2	42373_31	25.285	3.028	44.325	TTTCTGACTGGTGCAGGGTTGTGCCTAGCTTCATAG
2	8719_28	25.289	3.033	44.327	GAAGTACACAGTGCATTCCACTGCAGAAAGAGGATT
2	90366_8	25.29	3.034	44.327	ACACACACACATGCACACAAGTGCATTTAGCTTTAC
2	14331_4	25.291	3.037	44.328	TCACATTTTTTTGCAGGCCTATGCAAGGGCCCAATT
2	87668_8	25.291	3.036	44.328	CAGAATGTGGCTGCACAGTGTTGCTTTTGAAAGCTG
2	38744_17	25.292	3.038	44.329	GGCTGAGGCTCCGCAGCGTTGTGCATCCACCGACCT
2	82304_8	25.292	3.038	44.329	AATGTCAGTGCTGCATTAATGTGCATGCCAACAGCT
2	23201_27	25.293	3.038	44.33	TCTAGCGGTTAAGCAACAGAGTGCTTGTGTTTGTTT
2	41083_16	25.293	3.038	44.33	CAAGGTTTCCCAGCAGAGCACTGCATCGGTTCAAGA
2	50429_6	25.293	3.038	44.33	AGCAGAGGGTCTGCAACCTTTTGCAATGACAATCGT
2	58632_28	25.293	3.038	44.33	TGTGTTTGTCAAGCACCAGAATGCACTATAGCACAA
2	58857_25	25.293	3.038	44.33	CTTTCCCATAGTGCATCCTGGTGCCGTCTCTTCCCC
2	84862_10	25.293	3.038	44.329	TTGTGTTTGCAGGCATCATGGTGCGCATGAACGTTC
2	113123_21	25.293	3.038	44.33	GAAAGATCTTCAGCAGTGGCATGCGCAGACTTTTTG
2	123225_21	25.293	3.038	44.33	GTGTGTTTGTTGGCATCCACATGCCTTTTAACTAAC
2	165802_33	25.293	3.038	44.33	GTAAATAAGCAAGCAGTTTGCTGCCAGTGTGTGAAA
2	53601_2	25.293	3.038	44.33	CGTCTGAACACAGCAGTGTGCTGCTTGATTCCACGG
2	177645_31	25.294	3.041	44.33	TAACCTTGACCTGCACCTGACTGCCTGTATTAATAC
2	83974_33	25.297	3.043	44.333	TACCACTAGATGGCATACCTTTGCTTGTCTTTCAAA
2	17151_10	25.303	3.051	44.337	AGGAGGTGGAGAGCAATATACTGCAGGGGAGAACTA
2	26624_33	25.334	3.053	44.348	AAATAACAAGTTGCAGCCCAATGCAGTGACCTCCGC
2	12502_21	25.396	3.055	44.37	GACTACAAGCCAGCAGCAGATTGCATTAGTAAACTG
2	78477_16	25.422	3.055	44.38	GAATTCAACACTGCACAGCAGTGCTTTCAGCTAAAT
2	66187_8	25.441	3.055	44.389	TCCACATTAGAAGCATTACAGTGCTTGACAAACCGT
2	112758_12	25.45	3.056	44.393	AGCAGCGTGTACGCACATTTGTGCTGGGCAACACTG
2	88800_10	25.582	3.071	44.433	TTTAAAACTAATGCATCATACTGCCGAGCTCCACCT
2	55324_19	25.715	3.071	44.715	CTGGAAAACGAGGCACTCGAGTGCTGCTTAATCTCA
2	23792_28	25.808	3.071	44.793	ATTGTCCATTAGGCAATGTAGTGCAAACCATGTCAT
2	109891_5	25.881	3.071	44.855	TGTCTGTGGTTTGCAGAAATGTGCATTGACAACTTT
2	110454_5	25.882	3.071	44.857	TTTCGTCCACACGCAGCATGTTGCTGTTCCGCAGCA
2	101053_25	25.882	3.071	44.855	TGGAAAGGACAGGCAAGTCTTTGCGGTAGTAGTGTA
2	122919_2	25.883	3.071	44.858	GGCTCAACAGCTGCAGAGAGCTGCCGGCTGCAGTTC
2	55890_6	25.884	3.071	44.862	TAGCCCAGCACGGCAAACATTTGCATTTCTATTTCA
2	14694_12	25.886	3.071	44.867	GGTTATTGTGTGGCAGCCCGGTGCCATCTGCATTGG
2	61307_3	26.052	3.071	45.293	CTTGGTACTCAAGCAGCGTTCTGCAAGTGTTGACGG
2	45329_25	26.09	3.071	45.441	TGGAGCTATTAAGCACTAGCCTGCGCACTTTACATG
2	98933_16	26.099	3.071	45.472	AAACACTTGGCTGCACACACATGCTCGCACTGCCTC
2	19074_29	26.102	3.071	45.479	GCTCCTTAAACAGCAGCATACTGCAGTGTCATCTTT
2	61368_8	26.105	3.071	45.487	CCAGCTGAGCGAGCACTCCTGTGCGGAAGAAGATCT
2	54263_35	26.11	3.071	45.493	TGAGAACAGGGAGCATTCTTTTGCACTTGGCCTTGC
2	17352_27	26.111	3.071	45.494	CATACGTGCACAGCATGTTGCTGCTAAAATTCACCT
2	113738_19	26.111	3.072	45.494	TTTCCTGAACATGCAGTATTTTGCCATGGACTGCAT
2	38935_7	26.115	3.072	45.5	CCTCTCTCCCCTGCAGTGTTTTGCAGTTTTAGCCAG
2	229_20	26.117	3.072	45.506	CAGGACTGACTTGCACTTCACTGCTTCTCTGCATAT
2	128466_16	26.123	3.072	45.515	AGGCGTGTGTGAGCAATATCATGCATAGCTGATCGC
2	99569_2	26.152	3.073	45.567	TCGCTTGTGATTGCAGGGACCTGCACCTCTCAATCG
2	12213_11	26.16	3.073	45.584	GAAGTGAGTTGCGCAGCACTCTGCACACATCAGCAG
2	85417_3	26.188	3.073	45.669	TCGGTTTGAACAGCAAGACCATGCTTGCTGTTCAAA
2	237930_6	26.22	3.074	45.765	TCTTGAGGTCCAGCACTTGAATGCTTGTTTCTCCGT
2	52899_1	26.267	3.079	45.8	CAATTTCCCAGTGCATCGTCGTGCACAAAATATTCA
2	47157_16	26.424	3.086	45.884	CCACAGCATGCTGCAATGACATGCCATCTCGTCCGC
2	244135_19	26.713	3.086	46.468	TCCTGAATCTCAGCACGGCGCTGCTTTTACTGGTGG
2	276182_2	26.722	3.086	46.497	GTGCGCCCGAATGCACGCGTGTGCTCACATGTGTTC
2	87943_21	26.727	3.086	46.514	TAAGGTTTCCCAGCAGAACAATGCATTGTAATGGGA
2	20999_6	26.811	3.087	46.527	ACCTGTTGTCATGCATTTACCTGCTGCTCAACATTA
2	29600_20	26.813	3.087	46.531	CATGTTGCTGGAGCAGCTCCGTGCCTCCCTTGTAGC
2	69127_32	26.813	3.087	46.532	TCAGCTCAGCAGGCAGCGAGTTGCGGAGGGATAAGG
2	73391_35	26.813	3.087	46.531	TGGCTGACTTCAGCAGCATCCTGCGGAGATTATTCC
2	26409_18	26.862	3.087	46.61	CGGAGCAGGTTAGCACCAAGCTGCTATCCTTGCAAA
2	115286_28	26.867	3.087	46.621	CAGAGCGGATGTGCAGCAGAATGCATCCTTTAACTG
2	125383_20	26.879	3.107	46.621	TGCAATGAATCTGCACCGGTGTGCAGTTCCCACACA
2	45814_16	26.882	3.135	46.621	CACCACCGTGCTGCATAGACCTGCTGGGGTCACACT
2	46955_1	26.882	3.139	46.621	GAACTGCCTTCTGCAGTAGCTTGCTGGGAGTTTAAC
2	128248_4	26.883	3.181	46.621	TATGCAGGCTCTGCATACATGTGCTTTATCCCCCCA
2	252891_6	26.883	3.162	46.621	TGGAGGGCCTTGGCAGCTGGGTGCCTACAGCGCATG
2	36705_5	26.884	3.235	46.622	CCTGGCTCACAGGCACAACAGTGCAGGCGTGCATGT
2	64670_4	26.885	3.26	46.622	TGCCACTAAACCGCAAACCCGTGCACTACCTGCCAA
2	122284_4	26.885	3.259	46.622	TCAACAGCAGCTGCAAAACAGTGCTATTTATGCTTT
2	32171_6	26.887	3.262	46.622	ACACATTACAGTGCATCAGCATGCTGCAGGCTGTGT
2	215716_26	26.888	3.262	46.622	GTGAATTTATGTGCATCCATGTGCACGCGTCCTCTA
2	156845_26	26.934	3.265	46.639	GTGTGAATGCATGCATGCGTGTGCGCTTGTGTGCGC
2	44311_7	26.954	3.265	46.674	AAAGGATAATCTGCAAAAGAGTGCAAATTAGGGCTG
2	7321_21	26.954	3.265	46.674	TACTCCTAAACTGCATTTCGCTGCCTCTGTACTTGT
2	71885_6	26.955	3.269	46.675	GTTTGCAGCAGGGCACCATTGTGCAGAAAGTCGTGA
2	77667_5	26.955	3.266	46.674	AATACCCACAATGCATAGGCGTGCCCTGCAGCAAGG
2	86708_12	26.955	3.266	46.675	AAGCGTGCACACGCATACACGTGCGAACGCACCCTC
2	125530_11	26.955	3.266	46.675	CAACCCAAGAGGGCAATTTAGTGCACGTTTTGGCCC
2	239620_5	26.955	3.265	46.674	TATGTCTAATATGCAGAGAGGTGCTGCGTTTGTTAT
2	288091_25	26.955	3.267	46.675	CGAGTGATCTTCGCATCTCATTGCTGATGTGAAAAA
2	96433_7	26.955	3.266	46.675	GAGCTACCTGGAGCAGCAGGCTGCTCTTATTTCTGC
2	10112_25	26.956	3.271	46.675	ATCTGATTTTAAGCAACGTAATGCGAGGTTCATTCG
2	79211_4	26.982	3.279	46.685	CTTGGGAGAGAAGCATGCATGTGCAAATGTAGGGAG
2	119421_5	26.995	3.285	46.69	GCTCAGGAGTACGCATGTGTGTGCGCGGGCGCGTAC
2	59459_20	27	3.295	46.692	TGACCAACGCTGGCATGCCAGTGCAACACAATTAGG
2	2261_32	27.009	3.325	46.694	GCAGCGTCATTTGCACTGTAATGCGTTTCAAAAATA
2	83607_17	27.047	3.381	46.698	CATGGTCCAGTGGCAGTGTGATGCCAAGGTGGATTG
2	60455_31	27.069	3.396	46.703	AAAAGTTTGCCCGCATAGTGTTGCTTTAATTGGGTT
2	22278_12	27.096	3.412	46.71	AACAAAGAACCCGCAACCCTTTGCTGTCACTCAATT
2	55443_1	27.102	3.413	46.721	AGTGCTGGAGACGCAGGTATATGCTTCATGTTCTTT
2	2618_31	27.105	3.415	46.724	CGAAAGAGTCAGGCATGACCTTGCCTCTTAAAATTA
2	1843_34	27.111	3.421	46.728	ACTTTGGCTGCAGCAATTAGCTGCCATGAGCAGCTG
2	101239_18	27.12	3.43	46.734	TGAAAAAAGGGGGCATTATTTTGCCACTGAGCAAAG
2	111342_19	27.123	3.439	46.736	GTGTTCCACCCCGCAGTGCAGTGCAGCGGTCGACTC
2	99536_19	27.135	3.486	46.738	GTGTGTAGGAAAGCATGCTATTGCATGATTGAGGGA
2	32540_20	27.163	3.534	46.754	CAGACAGCAGCCGCATCAAGCTGCACAAAGCATCAA
2	33848_17	27.324	3.534	47.177	AATAAGGAATCCGCAGTATGCTGCAGAGTGAAGAAT
2	209469_35	27.81	3.536	47.934	AACAATGACTCTGCAAAGCTGTGCCTTCCTCTCAAA
2	12488_27	27.9	3.54	48.01	AGCTAGCGGTTAGCATGCATTTGCAAGCTAGCCCAG
2	111763_1	28	3.779	48.018	GGCAAAAAAAATGCAGAAAACTGCACTGACGGATCT
2	99373_36	28.039	3.899	48.02	GGTACACCTCGTGCATCCTGCTGCAACAGTCTCCAT
2	29673_26	28.055	3.944	48.021	ACACACACAAACGCATGCACATGCACATGCATATGC
2	192927_3	28.135	4.088	48.022	GATGGATCAAAAGCAGGATACTGCACATGCAAACAC
2	48561_1	28.136	4.091	48.023	ACCGGGGGTGAAGCACTGCTGTGCGCCAGGCAGCTT
2	116682_16	28.136	4.09	48.022	CTACTAATGTATGCACCTATCTGCCTGCCTGCCTGC
2	133774_5	28.136	4.091	48.023	GTGTGTGTGCGTGCACGTGCATGCGTACGTGTGTGT
2	227765_27	28.137	4.091	48.023	GTCCGCACATATGCAAAAATGTGCGCACACACACAC
2	272909_17	28.137	4.092	48.023	CAGGGTAAGGCCGCAATTTATTGCTTCATATCGCCT
2	78714_10	28.141	4.103	48.023	CAATATACCCGAGCATGGTTGTGCTGTCTGTCCAGA
2	261966_29	28.144	4.111	48.023	CGTGACACACTCGCATGCCCATGCGCAGGGTGTCGA
2	205973_9	28.145	4.12	48.023	AGCTCAGCGCTTGCAATGCACTGCAAACTGTAGCCG
2	58244_11	28.147	4.126	48.024	TCTCCCCCTGCAGCATGTCTCTGCTGAACATGTCCA
2	70441_3	28.147	4.126	48.023	TCCGGCTCTGATGCAGCAGTTTGCAAAGTCACTAGT
2	97925_8	28.148	4.127	48.024	TATAAATCTGCAGCACTAAAATGCTGGAGTAACCTT
2	11462_18	28.187	4.127	48.08	ACGTTACTTTACGCAGCAAAATGCACTCTGCAATGC
2	49275_16	28.274	4.133	48.2	TACGTTGCCAGAGCAAAGAGGTGCTCGGTGACATCA
2	85851_16	28.283	4.133	48.233	AACAACATGTGAGCAAGTGGGTGCCAAAGATATTCG
2	156529_10	28.285	4.133	48.241	AAGTAAAATCGAGCACCTGGGTGCCCTGCAGTGGAT
2	57291_6	28.298	4.133	48.284	AGGTCAGGAGGGGCAGCAATCTGCAGCCACGGGCTT
2	2598_12	28.362	4.14	48.298	ACACAATCTTTTGCATGCACATGCACACACACACGC
2	29639_32	28.369	4.148	48.3	AACATCACGCTGGCAGGGAGTTGCGCAGAAACAAAT
2	127337_32	28.375	4.164	48.303	ATTCATGTGCATGCACAGCAGTGCAGAGGAGTGCGA
2	79413_27	28.376	4.164	48.309	GCCGGCTGCAGTGCACACAGCTGCGCTAGATCAACT
2	91361_35	28.393	4.206	48.313	GTGCGCATGCATGCATGTATGTGCAAAAAAGAAGGA
2	67713_1	28.4	4.215	48.318	GTAATCCGCAGCGCAGCTAGCTGCTTTGTAAGATGG
2	16042_18	28.951	4.239	49.183	TTCAGCGTCTTGGCAATCTCTTGCATGAGCAGCCTT
2	136192_12	28.974	4.24	49.248	CTTCAGGCGATCGCACTTCTGTGCGCGCCTGTAGGC
2	57724_36	28.982	4.24	49.257	GACAGAAGGGGAGCACTGTGCTGCTGCACTGGGCAG
2	28103_16	28.983	4.24	49.259	ACACACGAAACAGCATCAGCCTGCAGCTCACAACCA
2	90589_8	28.986	4.24	49.261	AAAGATTTGTGTGCATGACACTGCACACAGCCTGCA
2	26472_2	28.987	4.24	49.266	ACCGCTAGCAAAGCATTTCACTGCCGATGTGGTCAG
2	99483_33	28.988	4.24	49.277	CCGGCCCCTCTCGCACGGCTGTGCAGGCGGCAAGAC
2	102601_3	28.988	4.24	49.271	TCCTGTATTGAAGCAGCATGTTGCCGACATGGAAAC
2	235219_31	28.989	4.24	49.278	AAGCAAGCTGGCGCAGCAGCCTGCAGAAGCCGAAGG
2	165105_19	28.991	4.241	49.28	CAAGGTGACAATGCAGGCGACTGCTAATACGGAGCA
2	230763_34	29.002	4.241	49.292	GGTACTCAGAGTGCAGAAAAGTGCTCCCTGTCCGTG
2	4606_20	29.004	4.242	49.292	TTCAGAAAGGCAGCATGGCGTTGCACCGCATAATAA
2	53517_19	29.007	4.243	49.294	CAATGAATCATGGCAGGTTGTTGCCATTATTCTGTT
2	18093_5	29.014	4.246	49.296	CACTTCCGGGCGGCAGCAGGGTGCACAGCTGGAGGG
2	40027_6	29.017	4.261	49.296	TATCACAAAATTGCAGCGTCATGCGATTTTGCTATT
2	7361_19	29.045	4.273	49.314	CAAGAACAAAATGCATACAAGTGCAAAGCACTCCAG
2	58124_25	29.08	4.311	49.334	TGTGTTTCTACAGCAGGTAGCTGCAAGGCCACGTTT
2	28376_9	29.115	4.45	49.334	AAGTAAACACAAGCACTCATCTGCCGGCTGAAAATG
2	99791_3	29.12	4.458	49.335	GAGCACCTGACAGCAATAAGATGCTCTTCATAAAAG
2	69586_10	29.139	4.467	49.338	TGTCGGTCTCATGCAACGCTCTGCACCACAAAGGGC
2	72468_30	29.165	4.48	49.341	ACCACATGTGGAGCATGTAGCTGCAAGGACGGGGGC
2	29015_35	29.203	4.519	49.344	CTTGGTGGGAGGGCAGTCACATGCATGAAATGTCCC
2	31688_28	29.203	4.511	49.344	TTTATTAGCACTGCAGTCATCTGCACCCGGCAGAGC
2	65233_9	29.204	4.531	49.344	CTGCAAATACTAGCAGCCCAGTGCTGTAGATTAATC
2	77550_35	29.204	4.528	49.344	CACTGAACTGCAGCAAGCAGGTGCTAAAAATGTTTT
2	80852_19	29.204	4.529	49.344	AACAATCCTGCTGCACTGTTGTGCCATATGGGGTTG
2	184246_11	29.204	4.539	49.344	ACAGAATGTCGCGCAAGTATCTGCAGCAGACACTGC
2	14002_12	29.204	4.532	49.344	TCACCGAGGCGTGCACACACATGCGCAAACTCAGTA
2	76123_1	29.243	4.613	49.344	TGGGCCACATTAGCAGCACAATGCTGAGCCTCCGCT
2	36811_34	29.355	4.856	49.344	TTGACTTCATGAGCAGCTCTTTGCTTCTGCCTTCGC
2	75743_35	29.363	4.881	49.345	CTTGCAGTGCATGCATTCCCGTGCAATTGTCCACGT
2	228575_27	29.364	4.881	49.345	CCAAACCCGGAGGCAGAGCTGTGCAGTGCGCTAGCA
2	86587_9	29.433	4.883	49.366	TGTACACTCGAGGCACACTCTTGCCACTCATCATCC
2	63460_33	29.469	4.885	49.38	AGCTGTACTTTGGCAAAGTGCTGCTTTGAGTTCATG
2	111044_17	29.486	4.885	49.438	TCACACAAATTTGCAAATCACTGCAGGCCTTTGCAA
2	94009_8	29.58	4.893	49.593	AAGAGCCGGCTGGCACTACACTGCTCCACCGCTGTC
2	148574_30	29.587	4.893	49.623	GTCCTTTGGGGAGCAGGAATGTGCTCCGTTAATTTT
2	185785_30	29.596	4.894	49.696	AGCGCTCGTCTAGCAGTGGTTTGCAAGCCACAGCCA
2	148719_2	29.598	4.894	49.734	ATAGTGACTCACGCATAACGATGCTTCGGTGTCAGC
2	36037_27	29.601	4.895	49.769	AAATGCACGCTGGCAAGATACTGCTTTCACGCACGC
2	109685_9	29.673	4.896	49.943	AAAGGAAAAGAGGCATCCCTGTGCCTTTGGTGTTGC
2	34899_4	29.681	4.907	49.959	GGAACGTCAAATGCAGGCGGCTGCACGCGTCACTCC
2	92923_16	29.705	4.913	49.973	CGCAGCACCTTGGCAGATGTTTGCCCAAGTTGCAGC
2	99595_1	29.737	4.925	49.978	CGTAAATTGATGGCATCAAAGTGCCTTCAGCCATCA
2	250897_28	29.926	5.001	50.033	CAACATTATACGGCACACTCATGCACCTGATGCTGC
2	7970_21	30.058	5.17	50.078	TGCTGTTGCTGTGCAGCGTTGTGCGGCACGAGGGGA
2	133673_35	30.104	5.191	50.096	CGGCCTAGTGCGGCAGGGATATGCATTTCCATTATG
2	74647_29	30.152	5.203	50.113	GTGCAAAAGAAGGCAAATTAGTGCAGGAGAGGCAGG
2	108782_33	30.218	5.209	50.119	GCGCTTGACAATGCAATACTGTGCAATGCATCGTCA
2	178363_21	30.22	5.21	50.121	ACCCAGAGCCTCGCACTGAATTGCTGGAAACTCATT
2	199869_29	30.221	5.21	50.123	ATCCAGACGCCAGCACAGAACTGCAGCCAAACTCAG
2	43637_36	30.222	5.212	50.125	TCAAATGCACGTGCAGTCCCGTGCGCGTCATTTCGG
2	46842_10	30.222	5.212	50.125	TTGGCTTTGCGCGCATGTGTGTGCGTTTGTGTGTGA
2	106606_10	30.222	5.211	50.124	CTGCCAGCCACTGCATCTTCATGCGCCGCCCTGTTT
2	77944_19	30.223	5.214	50.125	ACAGGTCAGGCAGCAGTTCCCTGCTCTCTGCTGTGT
2	167459_27	30.223	5.214	50.125	GGGATGAGATGGGCATATGTTTGCGCACACACACAG
2	232355_12	30.223	5.214	50.125	GAATGACATCACGCATCATGTTGCAGCGATTAAGCC
2	24101_21	30.228	5.215	50.127	TCTCCAAAGCCTGCACATTAATGCTGTTGCTACGAC
2	45497_36	30.271	5.215	50.213	ACATGCAGTTCTGCACATACGTGCAAGCACAGAAGG
2	8591_2	30.288	5.215	50.287	TCAAATCTCAATGCATCCCTGTGCATCTGCTTGGGG
2	63496_9	30.288	5.215	50.287	CATACACCAATGGCAAAGCCCTGCCCTGCTCATCAG
2	81204_20	30.318	5.244	50.288	TCCCATAAAGCAGCACACGCGTGCCGAGAAAAGAAA
2	109462_36	30.337	5.261	50.288	GTGTCCCTGGTGGCAGCGTGTTGCCGCTAAGCAATC
2	42097_4	30.345	5.271	50.288	GACCTTCGCCTTGCAGGTCATTGCATTCTCACTTCT
2	56131_32	30.346	5.272	50.288	TGTAAGCTGTGGGCAGATACATGCGTACATATTGAT
2	26414_28	30.406	5.276	50.288	GATCTCCAGTCAGCACCTGTCTGCCTCCTCAACATC
2	38045_35	30.406	5.276	50.288	TAGGCAGGTTTTGCAAATCACTGCATCATGCTTAAG
2	64738_30	30.406	5.279	50.288	CTCTGCCTCTTTGCATGCATCTGCAGGGGAAAAAAA
2	103259_16	30.406	5.276	50.288	ATGGGCTGAGATGCACAGATCTGCTTCTGTCTCCCT
2	124072_4	30.41	5.307	50.288	GCGTCGAGGAGCGCAATAGTGTGCACTCTGTCAATC
2	6687_36	30.428	5.332	50.288	GAGCTAAACGTGGCAAAATGTTGCGCAAAACTTCTA
2	226453_21	30.463	5.404	50.288	TTCTAGTGCTGTGCATTGTGTTGCCACCTGAGGTTT
2	107386_16	30.465	5.411	50.288	ACTTACCAACCAGCACATGAATGCATCATTACTCTG
2	67421_25	30.467	5.415	50.289	AGAGTGACAATCGCAGTGCACTGCGGAGAGCAGCAT
2	119832_35	30.495	5.427	50.307	TGTCGATGAGGTGCACTGGTGTGCAGGAGACAATGG
2	10592_9	30.521	5.428	50.352	CTCACAGTGTGAGCATAACAATGCTGCACACCTCTT
2	107489_2	30.601	5.451	50.405	TGCTAAAAGGATGCAGGAACCTGCGAACAAAACAGT
2	21154_27	30.684	5.474	50.478	CAAGTCAGGCTGGCAGGCTGCTGCTAAATTAATTAT
2	31473_10	30.768	5.482	50.519	CAGAAACATGATGCATAACGTTGCTTCGCAGCAGTA
2	12309_5	30.771	5.487	50.52	AGCTCGCTAGCTGCAGGCTGTTGCATCAAATTTACC
2	98272_3	30.771	5.487	50.519	TTAATTGTCTTTGCAGATCAGTGCGTATGCAGTGTT
2	125479_5	30.772	5.488	50.52	CCTTCCTGTCATGCATTAGTCTGCAGGACGCAAAGG
2	36013_12	30.773	5.49	50.52	AGCTGATGAGCCGCAACAATCTGCTAATCTGCCGGA
2	65730_21	30.774	5.491	50.52	ACAATTTGAGATGCATGTGACTGCAGCATCATCTTT
2	87125_26	30.774	5.491	50.52	GACTGGTGACCTGCAAGCCTTTGCCGTGTGCACAAT
2	88401_36	30.774	5.491	50.52	CTGCTAAGTTAAGCACAGCGTTGCAAAACATAAAAC
2	129261_16	30.774	5.491	50.52	TCAACAGCTAATGCAACCTGTTGCAGAGGAGTTAGA
2	178459_9	30.774	5.491	50.52	TCTGGCGTGCCGGCACCACTTTGCATTTTTATCCCC
2	208521_17	30.774	5.491	50.52	TTCATGAGAGAGGCAATGCCCTGCTAGTTGGTGTAG
2	248188_19	30.774	5.491	50.52	TAAAGACATGCCGCATGTAGCTGCCACTCATCCTTA
2	25140_11	30.775	5.491	50.52	TGACTGGGTTATGCATGAGCCTGCAGATATGCTAGG
2	59394_35	30.775	5.491	50.52	TGACGATTCACTGCAAAAATGTGCATGAGTAGCGTT
2	87622_20	30.775	5.491	50.52	CTGTTCACTATAGCAGTGCGGTGCCCTTCATGTCCG
2	118274_25	30.775	5.491	50.52	GTCAGTGGCCACGCATAGATTTGCGCTAGTGGGACA
2	122536_9	30.775	5.491	50.52	GTGTGTGCGTGGGCATGCATGTGCATACAATGGGCC
2	182430_33	30.775	5.491	50.52	ATGACAAGTCCTGCATGTGTGTGCATGTTGATCGTG
2	258818_5	30.775	5.491	50.52	TGACATTTTTAAGCAACAACCTGCATGCCTTTTTAG
2	168570_4	30.786	5.491	50.521	AAATGTAGACTGGCAGTTAAGTGCAGCATGATAGAA
2	42735_32	30.8	5.492	50.522	CTAATTAATCAAGCAAATGGCTGCGGGGCAGCGGGA
2	72213_11	30.812	5.505	50.523	TTTTCTTACAGTGCAGTTCGCTGCTAAACTAAGGAG
2	75354_31	30.88	5.518	50.53	TATTGTTTGTGTGCATGTGTGTGCAATTCGCCCTTT
2	47394_9	30.919	5.525	50.539	CTGCTCCCAGTAGCATACATCTGCATACGATCTTTA
2	44163_5	30.951	5.539	50.571	ATGCATTTTCAAGCAAGCTGGTGCTGCTGTGCTGCT
2	103532_25	30.984	5.539	50.607	AGCGATTTTGATGCATAAGAGTGCTCCTGCACTACA
2	180773_16	30.992	5.539	50.641	CAGGTTTACAAAGCAGTACTCTGCGAAGGTGTTCAA
2	19660_3	30.993	5.539	50.641	TGTGCTGGACCAGCAATGCCCTGCAGGAATATAACC
2	21172_29	30.993	5.539	50.641	TGATCGTCGCTTGCAAATTGTTGCAAATTTCCAACG
2	73091_31	30.993	5.539	50.641	CTATTTTTGACGGCAGCGGACTGCAGCCTTGTCAAT
2	139681_1	30.993	5.539	50.641	TTGGTTTTTTTGGCACATTACTGCAACACGTTGATA
2	122676_11	31.002	5.541	50.641	AAGCTGATTAAAGCACAAAGGTGCACGTATGTGTGG
2	182375_19	31.025	5.543	50.641	GTACTAGCCTTGGCAGCACATTGCAAAAAGAAATAC
2	51779_18	31.036	5.545	50.641	CTGTCAACACCAGCAGCTTTGTGCTGTGACATACCT
2	76078_27	31.041	5.547	50.641	GACGTAGGTGAGGCAGATTAGTGCATTGGAAAATAA
2	36299_1	31.044	5.548	50.641	TTTAGTTACTTTGCAGATTGTTGCGTCAAAGCCAAA
2	26707_2	31.059	5.554	50.641	CAGCAGTCTGAAGCATGTGAATGCTCATTTTCAGAC
2	228979_1	31.117	5.569	50.642	CGATTTGCCGCAGCAGCCTGCTGCCTGATGAGGAGA
2	48012_33	31.304	5.59	50.66	GCGCCGCTAAATGCATTTCTGTGCCCACCCGTTGAG
2	268675_2	31.31	5.598	50.661	TGGTGAGTGATGGCACCTTCCTGCTTAACACAAACA
2	39566_1	31.376	5.623	50.663	TAGTGCTAAGTGGCAAATATTTGCATGCTAACACGC
2	53690_10	31.376	5.624	50.663	GATGAACTACCAGCATGTTGATGCGTGGCTTACTGT
2	64985_26	31.376	5.623	50.663	TGGACATTAAAGGCAGCACAGTGCCGGGCCGGCCCT
2	242062_35	31.376	5.623	50.663	CATGTGAGCCCAGCAGTTGAGTGCACTGACCTTCCC
2	19518_11	31.376	5.623	50.663	TCGCCTTGACTCGCACACGTCTGCTCCGGTTCCTCT
2	24430_16	31.376	5.623	50.663	GGACTGAATGGAGCACGGGGCTGCCAATGAGGTCTT
2	77144_7	31.381	5.663	50.663	CTACTTATGAGTGCAGCTGCCTGCCATGTGACCCCA
2	62821_18	31.43	5.806	50.668	TTGATGTGCATTGCACCGATCTGCTAAGTGACTGAT
2	180675_33	32.458	6.768	51.145	GCACTTGTTTAAGCAAGCCTGTGCCTCAACCAATGA
2	200306_7	32.755	7.014	51.641	ACACAACAGACGGCAACAGAGTGCAGTAGTAATGAA
2	112426_29	32.849	7.32	51.661	TTCTGACGGACTGCAGCCTCCTGCCAGAGGGGAGAG
2	278040_17	32.968	7.719	51.673	TCCAATGTTAAAGCAGGAGGATGCTTGTGTGTGCAT
2	216548_5	33.028	7.873	51.685	TTGAGACTCATTGCAGAAGTTTGCGGCGAGAAGTTT
2	214240_21	33.344	8.251	51.741	TACACTTGCTAAGCAGTTCCGTGCGCACATCAGGAC
2	84519_32	33.438	8.42	51.744	TAGGCAAATTAAGCACAGTAATGCCATGGTCAGCAA
2	39209_16	33.492	8.463	51.753	GCACGCACGCACGCACACACATGCATACACAAACAC
2	58357_10	33.498	8.479	51.754	TGGGTATGGAAAGCATTAGGCTGCATCTGTGGAAAA
2	28356_20	33.501	8.511	51.754	ACAGGAAGCCACGCAGAGCAATGCCTGGAGTGTACT
2	86229_18	33.501	8.511	51.754	ACACACACACACGCATGGGAATGCATACATGCAGCC
2	99290_26	33.501	8.505	51.754	AAACTGCATTTTGCAGTAGCTTGCTTGTCAGCAATT
2	108728_11	33.502	8.517	51.754	ATGTAAATGTGGGCAGTTAGATGCGGCAGAGAAAAT
2	122399_28	33.502	8.515	51.754	TGTTATCGCAAAGCAACCTGGTGCGCCGATAACAGA
2	115185_20	33.506	8.521	51.754	AAGCAGCAGGAGGCAGTGGTGTGCACAGACTTTTTG
2	81744_4	33.506	8.521	51.754	TATTATGCCACCGCAAGCAGCTGCCAAGTTGGCGCG
2	12995_35	33.508	8.522	51.754	GTGTCTGTTTTTGCAGACGTCTGCGGTGCGCTGCTA
2	19446_8	33.508	8.522	51.754	TCTTCCTGTGCTGCAAAATGTTGCTCAGACCCACAG
2	19985_21	33.508	8.522	51.754	CCACAGAGGGCAGCAAAGACCTGCTTTTTATCCTGG
2	21348_2	33.508	8.522	51.754	CAAGCTCATGCTGCAATCTATTGCAAGTCAGTCCCG
2	22314_11	33.508	8.522	51.754	CAAAATGGAAACGCAAAGTTGTGCACATAAACCACC
2	25263_25	33.508	8.522	51.754	GCGTCGCCAGCAGCATGAAAATGCTCCTTTTAATGA
2	27973_2	33.508	8.522	51.754	CAAGGCTGCATAGCAGGTTCCTGCCCAAACACAAAT
2	35830_20	33.508	8.522	51.754	ACTTTTATGCATGCATGCCAATGCTCATTCTCGGTT
2	47500_6	33.508	8.522	51.754	AGAAAAAGCGGTGCATGCATGTGCAGTTGTGTGGAC
2	57552_27	33.508	8.522	51.754	GTGTGTTGGAGCGCAGTCCAGTGCATACAAACAGCT
2	57864_20	33.508	8.522	51.754	CTAAGTGCCCAGGCAGCAGGGTGCATAAGAAAAATA
2	68193_9	33.508	8.522	51.754	ACGTGAGGCTGTGCATTCATGTGCCATCTCCTCAGG
2	72619_8	33.508	8.522	51.754	TACACAAGTGGGGCAGGACCCTGCGGCTTCAACCTG
2	96488_7	33.508	8.522	51.754	ATAGGTACACTTGCAATTAACTGCTGCTGTTATCTA
2	98332_18	33.508	8.522	51.754	GTGCAAGTTACAGCATGTAGTTGCCTGCTCAGTATC
2	99520_9	33.508	8.522	51.754	TCTAGTGTACTGGCAGCGCAGTGCGCCGAACAGGCC
2	104245_7	33.508	8.522	51.754	ATTTGCCATTATGCATACGTATGCACGACTCTATCT
2	104303_8	33.508	8.522	51.754	ATGTATTGTTAGGCATTGGTCTGCCTGGTGAGGAAC
2	106459_8	33.508	8.522	51.754	TCGAGAGTCTCCGCAGTTCCTTGCACTCCTTCAGAG
2	106881_36	33.508	8.522	51.754	TTCTCAAGGGCTGCAGAGATCTGCTGGATTTTAAAA
2	110609_3	33.508	8.522	51.754	TCTCTCACTCACGCACACGCGTGCACACACACACAC
2	122439_28	33.508	8.522	51.754	CCTGATCTCTTTGCAGCTCCTTGCAACATATGTGGA
2	123937_6	33.508	8.522	51.754	GACCTAAATGTAGCACCAACCTGCTGCTCCAGAGTC
2	168571_17	33.508	8.522	51.754	TTGTGAGTGTGCGCACATGTGTGCGATGCAGCGGGT
2	170531_20	33.508	8.522	51.754	GATTCTGGTACTGCAGATCGCTGCTGGTATCGCTGT
2	175747_18	33.508	8.522	51.754	AACGAAGCCAACGCAAAGAACTGCAGTTCCTCAAAT
2	214998_12	33.508	8.522	51.754	AGTCTTGAGTCTGCACCTGACTGCTCAGTGGACTGT
2	217286_16	33.508	8.522	51.754	GGACTTAATGGTGCACAGGGGTGCTGTTGCGTTGAA
2	224715_16	33.508	8.522	51.754	CAGAAAGTTTAGGCAAGCCAGTGCACATGCATTAAG
2	282142_28	33.508	8.522	51.754	GTTAGTGTTACAGCAGCACAATGCTCCGCTTCCTCT
2	22875_35	33.508	8.522	51.754	TGGGTGCTCACAGCAGCCCACTGCTTCATCAGGTTA
2	31449_33	33.508	8.522	51.754	GCATTCTGCCCTGCAGCACACTGCATATGACTGGAA
2	85139_36	33.508	8.522	51.754	GTAAGCATGTGTGCACGTGTTTGCGTGGATGATGTG
2	212905_27	33.508	8.522	51.754	TTGTCTAGGTCAGCATCACCTTGCAGTTCTTAACAG
2	25463_29	33.512	8.522	51.757	AACCCCGTCTCTGCAAGGCTCTGCGACTGTTGTTGT
2	25737_26	33.512	8.522	51.757	TGGACAGCAGCTGCACAGTCTTGCTGTAAAAAAACC
2	26635_9	33.512	8.522	51.754	CCTGGCTACGAAGCACTTGCCTGCAAAGTATTACCT
2	28609_32	33.512	8.522	51.757	TTCACTCGATGTGCATTGTGGTGCGTTTTGCTTGTT
2	30789_1	33.512	8.522	51.755	CGAAGAGCATCTGCATCACCGTGCACATACTCGCGC
2	37481_29	33.512	8.522	51.757	CTGCCATCTCGGGCAGCTAAGTGCAGCAGCACCACT
2	44064_25	33.512	8.522	51.757	TACCAGGCTGGTGCAGGTCACTGCTCAGGATCCTGA
2	52160_35	33.512	8.522	51.757	ACCAGCCCAATGGCATCAGCATGCTATTTAAGGTCA
2	52530_3	33.512	8.522	51.757	GTTCATTTTTATGCATCGACCTGCTGACGGATCGAC
2	56662_19	33.512	8.522	51.754	TGGAGTGATGGAGCAGAGGCATGCCATCAAACATAC
2	60878_29	33.512	8.522	51.757	TGCAACCATGCAGCACACACGTGCACACATCTAATA
2	71472_5	33.512	8.522	51.757	AATTTCAATGCGGCATCTCCATGCTACAGCTTCTAC
2	89264_6	33.512	8.522	51.757	AGGTGCCAGTGTGCACATTCATGCAAGTTCATTGAG
2	94067_9	33.512	8.522	51.757	TGTTACAGAATGGCAATCAAGTGCACCGTGAGTTAA
2	109376_8	33.512	8.522	51.756	ATGTTTCTGTATGCATACGCTTGCAGAAGTACCTAA
2	110923_31	33.512	8.522	51.757	GAGACAATGTGGGCAGACGAGTGCCAATCACACACG
2	112357_25	33.512	8.522	51.754	ATACAATACAATGCAGCAGAGTGCGGCTTCAGAAAT
2	128740_25	33.512	8.522	51.757	TCATCACCTCCAGCACAAAAATGCTCTTCCTGAAGT
2	187026_3	33.512	8.522	51.757	GCCCAAACAGCAGCAAACCCCTGCGCGCGCTGACTG
2	29001_36	33.591	8.742	51.757	CCAACAGAACACGCAGTATTCTGCCACAGGACACCC
2	181750_17	33.717	8.96	51.773	CCAACCATCTTCGCACCGGGCTGCTCGGAGCTGGAG
2	58880_16	33.729	8.971	51.782	TTAGCAATACCCGCAATACTCTGCCCCTGATCCATA
2	41061_17	33.766	9.029	51.792	AGCGATCCTCCAGCATCTTTTTGCCGGCTGAAGTGG
2	60746_19	33.767	9.034	51.792	CGTTTTAGCATCGCAGCACACTGCAGCTGCATGTCA
2	76039_17	33.767	9.034	51.792	CGACCTAGTTGTGCATCAAACTGCATGAAACAGACT
2	4669_4	33.768	9.035	51.795	TGGTTTCTTGTTGCACAATCATGCAAGCTCAAACAC
2	20175_8	33.768	9.035	51.797	TGTGCACGGAACGCATTGATTTGCTGTAGATTGAAA
2	215824_33	33.768	9.035	51.792	CAGGCAGAACAAGCATCCTCGTGCTTTAACGCGGAG
2	60825_35	33.77	9.035	51.808	GAATCATAATGCGCACACACATGCACACCTACGAGG
2	229352_32	33.77	9.035	51.803	CATTTACATGCAGCATGCTGGTGCAGATGTGCGTCC
2	16263_31	33.771	9.035	51.811	CTGCGTGCACATGCATGCGTGTGCATGTGTTTGTGT
2	32659_19	33.771	9.035	51.836	ACAAATTTGAGCGCACGTTGCTGCGTTTCCAACACA
2	54387_28	33.771	9.035	51.821	GCTTTGAAAGGGGCAGCACATTGCTAAATCCAAGTG
2	124354_3	33.771	9.035	51.832	TCGCAGGCACACGCACACGTCTGCTGCCTCCCACGC
2	135198_4	33.771	9.035	51.826	GAATCGCGCGCAGCAGGCGGATGCGCGCATACACAC
2	216811_7	33.771	9.035	51.815	GCTCTGAGTGACGCATTTTCATGCATTGATGTTCAT
2	8526_36	33.771	9.035	51.813	GGTTGAAGCTGCGCAGGCTGCTGCTGCCACTGCCCG
2	106702_10	33.772	9.035	51.855	CTAGCAACAGATGCACCAACCTGCCAACTCAGCCTC
2	12445_3	33.796	9.037	52.04	CCGTATGACTGTGCACAGGTCTGCAATGTTAAAGTG
2	60790_21	33.829	9.042	52.118	GTTCAGTCAGAGGCAGGTTGGTGCATCTGTTACAAG
2	78047_33	33.886	9.055	52.26	AGCTGTACGCGTGCATAGATGTGCCATGTGACCGTA
2	98904_7	33.893	9.059	52.276	CAGACATGTACTGCACATAACTGCAGGCATTTCCAT
2	4655_19	33.999	9.091	52.382	CAGGAACCACCAGCACATAGATGCAACATCAATCTT
2	34446_16	34.897	9.79	52.684	GTGAGCATGCTAGCACTTAGCTGCACCACAATGGCT
2	70165_36	34.901	9.79	52.896	TGGGAGTACATGGCACTGTGCTGCACATACACACAC
2	73354_28	34.902	9.79	52.933	GTTGGATGTGCAGCATTTGGATGCACCAACCGTTCT
2	74390_35	34.902	9.79	52.925	CTCCCACACTAGGCAGAAATCTGCAGTCAAAAATGC
2	76628_2	34.902	9.79	52.94	ACGAACGTCTCGGCATCCTGTTGCAAAAACAACAGG
2	118168_27	34.902	9.79	52.941	TGCTCCTGAGAGGCAGTGATGTGCACGGGGGGGGGG
2	273806_21	34.902	9.79	52.942	AACACGCAAGGGGCAAGAATTTGCATATCCACTCAT
2	111332_7	34.902	9.79	52.939	ACACATTTCACAGCAAGGGCATGCACTACCAAATCC
2	251693_20	34.903	9.79	52.97	GAGATTGACCCAGCAATAAGCTGCAACCCAACTAAC
2	49585_19	34.904	9.79	53.001	ATGTGTCACATGGCAACAGCCTGCCTATCATTGGCA
2	221336_18	34.969	9.844	53.012	AGGAAGGCACAAGCAGTGGTGTGCGCACTGTTTACT
2	57046_12	35.238	10.161	53.017	TGGAGGACTCCCGCATGTTTTTGCCTACATGCAGCA
2	100405_2	35.61	10.976	53.019	ACGCCCCTTAATGCACACAGTTGCAGATATACACAT
2	73598_17	35.705	11.102	53.021	TAAGGATATTCAGCAACTTGGTGCATGGAGTTTAAC
2	33054_29	35.813	11.214	53.023	TTGTGGCAGAACGCAGACACATGCGTAATGTTATTC
2	87947_9	35.982	11.471	53.025	TTAGCTTTTCAAGCATGTGAGTGCACAATAAACTCC
2	29070_21	36.038	11.611	53.025	GTGAAGCGAAGAGCATAGCGCTGCAAAACCATGGCG
2	38822_3	36.048	11.623	53.025	TTCTATGCACGTGCACTCGTATGCATGCATTCATCA
2	51012_35	36.055	11.629	53.026	TCGGAGAAAGCAGCACATGGCTGCAACAATCCGATG
2	243780_6	36.067	11.634	53.029	GTGCCACAGCATGCAGCCCGGTGCTGGCTGCCTCGC
2	88120_21	36.081	11.644	53.032	TCTGAGGATGATGCAGTAATGTGCTGCAAAGGAGCA
2	108613_6	36.083	11.648	53.032	AGTAGTGCGCTGGCAAGGTGGTGCCGGCAGTTACCA
2	250284_33	36.084	11.651	53.032	CTGAGGTGGTGTGCATGGGGTTGCAGTAAGAGCGAG
2	5992_16	36.085	11.652	53.032	GAAAAGCACAGAGCACATTTCTGCAGGGTGTATATA
2	13419_30	36.085	11.652	53.032	TCATGTGTTCCAGCACATGTGTGCATGTGCATGTGC
2	17284_26	36.085	11.652	53.032	AATCTATGACGAGCACAGAGATGCTTGTGCAGCCGG
2	18716_33	36.085	11.653	53.032	GGTGCTAATTCTGCAGTGTGGTGCTATGAAACCGTT
2	19545_31	36.085	11.653	53.032	CATGTCCAGGATGCATTGCAGTGCATTTCCCATCCA
2	22982_8	36.085	11.653	53.032	TAGCCTGGACGTGCAGGGACATGCAAGTAGAGGGCA
2	32551_1	36.085	11.652	53.032	ATGCACGCACGTGCATGTGCATGCTCACAAGAGGCT
2	34474_18	36.085	11.653	53.032	CATGTCAGCAGTGCAATAAGGTGCACATCTCACCCT
2	37048_25	36.085	11.652	53.032	ATCATTAATGGAGCATGCTGCTGCTGCCAACAGAAC
2	55877_16	36.085	11.653	53.032	AGCTTCAGTTGTGCACTTGACTGCGCCCAAAGATGT
2	56217_20	36.085	11.653	53.032	ACCCAGACTGGTGCAAAATGCTGCTTCTTAAAAGGA
2	81125_25	36.085	11.652	53.032	CTTCTGTTTTATGCAGCATTTTGCAAGCACCATTGT
2	91249_4	36.085	11.653	53.032	TCCCGTGCAGAGGCAGACAGCTGCTGCTCTGAGGAG
2	92061_11	36.085	11.652	53.032	TAAACACTGTTAGCACGGAGCTGCACAGATTCCCTC
2	96631_11	36.085	11.652	53.032	AGTTAGCGACACGCAGGCATGTGCTGTCGCGGGGAG
2	99422_17	36.085	11.653	53.032	CGCTCGTTCACTGCACTCCATTGCGAATCGGAAGCT
2	181966_34	36.085	11.652	53.032	CCTCAAAAAGTGGCATCATCTTGCTTAGGTGCTCGG
2	251251_8	36.085	11.653	53.032	TCCCTCCCTCCAGCAGTGAGCTGCAGTCAGAATCCA
2	28448_18	36.085	11.653	53.032	CCACCCACTCACGCACCGATATGCCCTTACCCTGAC
2	120278_6	36.085	11.653	53.032	AGAAAGAGGAAAGCAGTCGAGTGCGCTGAGGAGAAA
2	55817_1	36.136	11.653	53.134	ATGGCAGCGTGCGCAGTACTTTGCCAAGAGTGCTCT
2	16484_25	36.153	11.653	53.182	GTTTCACTTTAAGCAGAGAGCTGCAAGCAAAGTCAC
2	19259_31	36.153	11.653	53.182	GTCTTTTCCTCAGCAAGTCTTTGCCTGCCGGCGTGA
2	114400_2	36.153	11.653	53.182	TGTGAGCGAGTAGCAGCTAAATGCTGCTAGCTGTGG
2	26540_35	36.153	11.653	53.182	GGCTTCAGCTCGGCAAACAGATGCCTCGGCTGGCTT
2	8451_2	36.154	11.653	53.183	CCGTTCGCAGAAGCACTTGACTGCACTTCCTTTAGC
2	14342_11	36.154	11.653	53.183	TTCAACAAAAAGGCAGGAGCATGCGTGTATAACTGT
2	49905_1	36.154	11.653	53.183	TGATGTGGACTGGCAGTTGGATGCTAGTTCACAGCA
2	76588_1	36.154	11.653	53.184	CGAGAAGAAGCTGCAGTGTTCTGCCCCTCTGTCCAG
2	89118_3	36.154	11.653	53.183	GTTCTTCCCTGTGCAAATGGCTGCAGAGGTTTAGGG
2	142593_2	36.154	11.653	53.183	CAGGAGAAGACGGCAGAACACTGCTGTCAGTGCCTC
2	218123_36	36.154	11.653	53.182	AACAAATAGTGCGCACACCACTGCTTGTGCATTCCA
2	51477_31	36.164	11.653	53.19	ATTACTTGTGATGCAACAGTTTGCAACTCGAGCGAC
2	122923_12	36.172	11.653	53.192	AAAATACATTTTGCAGGGGAATGCTTCTCCTCCTTT
2	84167_36	36.178	11.653	53.194	GAATCATGCCTCGCAGACACTTGCAGACAAACTCAA
2	66189_36	36.186	11.653	53.196	AGGCAAGGACACGCACACAGCTGCCATTCAGTGTCT
2	74689_10	36.186	11.653	53.196	CCGGGCCTCGGTGCATGTTGCTGCACTTCATCTCGT
2	206645_5	36.186	11.653	53.195	GCACGCGCGCAGGCATGTATGTGCACACTCGCGTAG
2	29036_26	36.188	11.653	53.208	AAACACCACGGTGCACATGTTTGCAAGGAATTTAAT
2	62096_26	36.189	11.653	53.213	TGCGTCCTGACAGCAAGTTTGTGCACGAGCAGGAAA
2	169457_10	36.191	11.653	53.239	ATGTTGGCCTAAGCATTACAGTGCATAATCAGGAGG
2	3545_2	36.193	11.653	53.263	CGTCGGGTGAATGCAAACAGCTGCGTGCACCGTGCT
2	173333_6	36.196	11.653	53.278	TCTGTGGCACTGGCAGAGAGGTGCTTGGGCCGATAG
2	250957_12	36.2	11.653	53.298	CTGTGTGTGTGTGCACATGCATGCATGAGAGGCCAC
2	21651_17	36.206	11.653	53.353	CAACTTGCTGTTGCAACGCCTTGCTGGGAGAAAAAT
2	52877_6	36.206	11.653	53.353	CCCTCTTGGGAGGCAAAAAAATGCATGCTAAAGTGC
2	73473_20	36.206	11.653	53.353	CTCTGCTGAGTGGCATTCATCTGCCCCCCTCAAGTA
2	93437_1	36.206	11.653	53.352	ATGTGTGTGTGTGCATGTGTGTGCGTGCATGTGCAT
2	96892_27	36.206	11.653	53.348	AGTGATAATCAAGCAGCTAAGTGCCCGACCACTGAA
2	110169_7	36.206	11.653	53.353	GGTCTTTCTGGTGCAGCATGATGCACAGACCTTACC
2	18870_18	36.207	11.653	53.354	AATCTCGCACTCGCACACTGTTGCAGCATGAAGCCC
2	58552_34	36.207	11.653	53.354	ACGTGTTGTATCGCATTATAATGCTCGCAGTTAGCT
2	87362_12	36.207	11.653	53.354	TACGGTGCTCATGCAACATTATGCAAGAAAGGAGCT
2	36630_4	36.209	11.654	53.354	AGTTTGATTTGGGCAATGTTCTGCTGGGAAACCTCG
2	38334_7	36.21	11.656	53.354	AGTCCACGCTGTGCAGGGACTTGCGGCGTCCCACCG
2	34554_33	36.212	11.657	53.354	ATGCATCTTGAAGCAAAATGTTGCAGACTCACGTGT
2	92987_11	36.213	11.658	53.354	AAATGGATTACAGCACAGATGTGCCCCACACTGGGC
2	51243_34	36.222	11.666	53.354	ACTTTTTGGGCTGCATGCAAATGCGCTTCCCTCGGG
2	45148_35	36.225	11.669	53.354	AAACTTTCCTCTGCACTGGAGTGCAACCACGAAATC
2	96267_18	36.231	11.676	53.355	CATTGTCTGATTGCAACCTATTGCGTACAGTTCAGC
2	108470_10	36.246	11.692	53.355	ATTGTGTGTCAGGCAGTCTTTTGCGATGTATTGTGT
2	240387_8	36.298	11.773	53.355	ACGGAGTAAGCTGCACCTCGCTGCCTAATGGAGGTA
2	207416_2	36.412	12.013	53.355	CCGCTGCCTGGTGCACAGCCTTGCTACACTGTGTCT
2	94591_20	36.527	12.263	53.355	TCGAAGCTTCTGGCAAAAGAATGCAGGAAGGAAGCA
2	87388_30	36.707	12.494	53.355	TTATGAAAATCAGCAGGATGGTGCCCCTCGCAGCCC
2	130771_21	36.855	12.829	53.355	AAACGGATATCTGCATACGAATGCAGAATCTTTTTG
2	41790_20	37.007	13.151	53.355	ATGGCTGTTTCAGCACATGGTTGCTATGGTGACTAT
2	43497_2	37.026	13.203	53.356	GCGCTCACACTTGCAGGCGTGTGCAGTATTTCATAT
2	89285_30	37.04	13.266	53.356	ACGAAAAGAGGTGCAAGTACGTGCAAGGGATTTTTG
2	27801_28	37.127	13.323	53.381	ACAGCAGTATATGCATTAGATTGCTGCGTCTTTGCC
2	34094_36	37.23	13.384	53.412	TGTACGAATCAAGCATAGAGGTGCTTCTTGAGTGCT
2	14252_4	37.352	13.416	53.516	AGCGGAGCTGGAGCAGGAGTTTGCTCAAAGAGATGT
2	38903_2	37.352	13.416	53.516	AACCGGCCTCCAGCAGACTTCTGCAGGCTTCAAGAG
2	64974_31	37.352	13.416	53.516	TCGGATGCTGGGGCATTCAAATGCAGCCGGTGAGCA
2	95796_12	37.352	13.416	53.516	TACTGGCTAAACGCACGTTTTTGCTTTGCTAGCATT
2	198415_9	37.352	13.416	53.515	AATAATGCTGTTGCAACTTTCTGCCGATTCGTCATA
2	218184_2	37.352	13.416	53.516	CCGTGTAGGAATGCACCTCTGTGCTTCAGGAGCTGA
2	15831_11	37.353	13.416	53.533	GTGTGTTTGCATGCAGTTACTTGCTGAAAAGGCACT
2	109766_10	37.353	13.416	53.533	TATATCCCAGAAGCAATGCACTGCACAGCGGAGCCG
2	113190_33	37.353	13.416	53.533	CCTTGTTACAGTGCAATGTTCTGCTTGGAAACCTTT
2	111429_2	37.354	13.416	53.533	GAGAGGGCATGCGCATGTGTGTGCTATTATTATGTA
2	218941_10	37.355	13.416	53.533	TAGCACGCCCGTGCACACCACTGCTTAGGAAGTTAG
2	8663_1	37.357	13.417	53.533	CGACTCACAGCAGCAGTGACCTGCTTCCATTCATTC
2	21511_36	37.362	13.417	53.533	GCAGGCTACACCGCAGTGTGTTGCCGCCCTCTGTGG
2	75606_4	37.363	13.417	53.533	GGGGAAATTATTGCACAAGCCTGCATGAAAAGGCAT
2	26550_27	37.372	13.417	53.533	AAAGAATTGAGGGCATTCCTTTGCATACAGGCTGGG
2	72677_9	37.372	13.417	53.533	TAAAGCAGGTAAGCATGCAAGTGCGAGAGTGTGATC
2	197968_1	37.392	13.417	53.535	TTGTCCACCAAAGCAGAGAGGTGCCACCTCTGGGAA
2	78009_36	37.395	13.418	53.535	GAGTGCAGTACAGCATAGAGCTGCAACCATAAGTCT
2	70300_12	37.397	13.418	53.535	GAGCTAACAATCGCAGCACTGTGCTGATCGCCTGAT
2	91404_25	37.398	13.418	53.536	AACCTCGCCAATGCACATTGTTGCTTAGCGAGCTTC
2	19878_4	37.403	13.418	53.538	AATTGGGCCTTAGCAGAGGTATGCACTCTACAGCCA
2	45585_30	37.408	13.418	53.546	GATGGCTCTGGGGCAATGCTTTGCTTATGGTCTGGA
2	291152_26	37.42	13.418	53.578	AGCATCACCACAGCATGATGCTGCCGCCAACATGCT
2	92840_4	37.466	13.418	53.678	CGGCACAATTGTGCATGCATGTGCAAACTGTGTGTG
2	666_3	37.564	13.418	53.825	TCATCAGACGGTGCAGAGGTCTGCTCCTCCGTCCTC
2	48867_2	37.611	13.418	53.96	TTTCTGCTTCCTGCAGTGACGTGCCCAGTTTTTAGG
2	79883_5	37.614	13.418	53.977	CCGGTAGCCATGGCAGTGCCCTGCTGCTGCTCATTC
2	6645_18	37.621	13.418	54.07	CACTGCATGCTTGCATCACTCTGCAGATGAGAACAA
2	13131_12	37.621	13.418	54.053	AGACACTGGCACGCAGAGGTCTGCCCGACACTCGAG
2	21955_1	37.621	13.418	54.075	GTTTGTCTGTCTGCATTTTCATGCTGGGACTCTGGG
2	63481_8	37.621	13.418	54.071	AATCACTTCCGAGCAGGGACATGCAATTAGAGTGGA
2	84005_19	37.621	13.418	54.071	CGCACACCCAAAGCAATGGCATGCAAATGAATTCAG
2	105636_19	37.621	13.418	54.057	AATCATTTCTCTGCATGTTTCTGCTTCCTGCAGTGA
2	109542_34	37.621	13.418	54.048	CTCATGTTAGCAGCATTATGGTGCAGTCCCAAAGCC
2	112526_17	37.621	13.418	54.075	ATGACTGTCTTGGCAGCGTTTTGCCTGTTGTTCCAC
2	118545_30	37.621	13.418	54.072	GCATACAAACACGCATACATGTGCATACACACACAC
2	128486_29	37.621	13.418	54.072	ACAAAAATACTTGCAACGTCCTGCAGAATAAGCCAA
2	176668_11	37.621	13.418	54.059	CAAATGCGAGATGCAGCAAAATGCGTACCATTCCAG
2	259878_8	37.621	13.418	54.067	ACACTGGCGAGTGCAAATAAATGCTGCAAACACTGA
2	84231_28	37.625	13.439	54.075	AACGCCTGTTAAGCAAAACACTGCATCATCTTCATT
2	203025_12	37.701	13.674	54.078	GGTGTGCAAGGGGCAAGTAGATGCCAAGTCAAATAA
2	110996_31	38.273	14.209	54.282	TCAGTGGGGAGGGCAATCTGATGCTTCTTTTATTCA
2	56768_19	38.503	14.415	54.36	GGTGGTCTGTGTGCATTTGAGTGCTCCTCTCTGCAG
2	50256_11	38.51	14.421	54.378	CTGCAACCCAGAGCAGGAAGCTGCACGTCTTTGAAC
2	32138_1	38.569	14.509	54.412	CACACGACTACAGCAGGATGATGCAGTTAAAGCGTA
2	25113_25	38.665	14.725	54.424	TTGGATGAAAACGCACACTGATGCGACTGTGCACTC
2	102103_12	38.693	14.797	54.428	TTTGTTTTCAGTGCAATCGTCTGCACAAATTGCAAC
2	173704_1	38.732	14.847	54.433	TGATAGCTAAAAGCACAGCTGTGCCAAGCACAGTTG
2	56980_28	38.735	14.851	54.433	GTTTGTGAAGATGCACATGTTTGCATGCCGGCGCAT
2	96162_33	38.737	14.853	54.434	ACCTGGATTCACGCATTCCATTGCTGATTTGTTTAA
2	99543_10	38.737	14.853	54.434	CTCTGCTTGCGTGCAACATGGTGCAGGTTTTAGTGT
2	119709_28	38.741	14.854	54.439	TTTACGAAAATGGCAAACAAATGCGTGGTGTGATTT
2	206567_28	38.782	14.855	54.569	CAATCAAAGACTGCAATCTAGTGCTAGCCATGTGCT
2	14023_5	38.83	14.855	54.747	ATTTAATTTGGTGCAAAGGTTTGCCATGAAATGCTA
2	33975_28	38.841	14.855	54.776	GAGCCAGATTGGGCATCCAGCTGCTACTGGAGATAG
2	140136_10	38.842	14.855	54.779	AGCCTAAATAATGCAACCCCGTGCCGTAAAACCACT
2	17238_31	38.844	14.855	54.785	TTACAGATGGGGGCATTTCGCTGCTGCTCTGATCCT
2	167997_17	38.849	14.855	54.793	GTGGACTTTGTTGCACTAAATTGCACCGACGTTTTA
2	278595_2	38.884	14.855	54.853	CGGGGCGTACGAGCACACGCTTGCATAGCCAGACTC
2	100714_9	38.903	14.855	54.887	GTATCGACGGAAGCAAAGACTTGCCAAGAGAAATGC
2	137782_16	39.03	14.855	55.085	ACTTCAACGAAGGCAGTGCCTTGCTTAAGTGAAGCT
2	37671_1	39.047	14.855	55.108	CACTTTTCCAACGCAAACTACTGCAAGTCTTCATCT
2	311717_21	39.059	14.855	55.134	AAGCCCGTGGTTGCACTATGATGCCCCTCCTGACCT
2	54185_3	39.076	14.855	55.138	CAATCCCTCTCTGCAAACCTCTGCCGCCACCTCCTG
2	54865_27	39.088	14.855	55.141	CTCATGGTTAGAGCAAACAACTGCTTCGACTGGTTC
2	10430_5	39.103	14.856	55.146	CATACGGACCTGGCAAGCTGTTGCATACAGGAATAA
2	11042_34	39.103	14.856	55.146	CCCCAGCTTTTTGCAGGGCGTTGCACCCTGCACTAT
2	26024_11	39.104	14.856	55.146	ATATTGGCCATTGCAAACGAATGCCTGAGGAATCTA
2	40568_29	39.104	14.856	55.146	AACGTCATTTGAGCACTTTAGTGCTGACCGCATCAC
2	67758_10	39.104	14.856	55.146	AACGTGTCAGCAGCACTCGTGTGCGTAAAACCAACA
2	79401_2	39.104	14.856	55.146	TCAGAATCGGCCGCATTCTGATGCTCTCTAATCTAT
2	150277_11	39.104	14.856	55.146	GCAGTAACCCCAGCAGATCACTGCTGCCATTCTCTG
2	243691_33	39.104	14.856	55.146	TGTTGGAGCTTGGCAGAGGTATGCCCTCTACTGAGT
2	181967_19	39.107	14.857	55.147	CCATGTGCTCGGGCACAATGCTGCAAAGTGTTTCTT
2	268791_19	39.107	14.856	55.147	GTGAGGTCAGAGGCAGTCGGGTGCTCAGCGGTGCCA
2	38524_7	39.122	14.858	55.169	GTAGTTGGTTCAGCAGATGGTTGCAAGGCGGATGTC
2	5619_18	39.144	14.866	55.174	CACACGCGTGCAGCACAGACATGCAAGCAAAGAAAA
2	29030_16	39.144	14.866	55.175	ACCTGAACGCGGGCACGCCGCTGCTTAAGGTTTTTT
2	76910_17	39.146	14.869	55.175	GCTCCAGTGGAGGCAGCTCACTGCTGCAGGTTCCAG
2	6834_16	39.153	14.875	55.175	GAAAGCAGAGATGCAGTGTTATGCTTTGACAGGCAT
2	19269_25	39.153	14.875	55.175	ATTTGCAAATTAGCACTAAAGTGCCGCTGAGACTGA
2	28352_5	39.153	14.875	55.175	CAGCCCCAGAGAGCAGCGGGCTGCTGGTTCAGGGCT
2	37109_16	39.153	14.875	55.175	TGTCATCAAGGCGCAGGAGTCTGCAGTCTGTTCCAC
2	33168_11	39.213	15.013	55.175	ATCAGTGTTTTTGCAATGGAATGCCACAACATCAAT
2	8029_1	39.316	15.202	55.175	TGATAATTGACCGCAGCTCGGTGCTTGGCTGGGGAA
2	17211_28	39.412	15.341	55.175	GCAGGGTTGTGTGCAGGTGTGTGCATGCTTGTGATA
2	109111_3	39.414	15.346	55.175	GCGATTGTGCCCGCAGCTATCTGCTTCTGTTTGATA
2	93198_36	39.415	15.347	55.175	GCCGGCTGACCTGCAGTTTAGTGCCTGGCTGAAATT
2	103930_7	39.438	15.356	55.176	ATCTACCACCCGGCACGGGACTGCGAGTCTGCCACC
2	50378_4	39.452	15.362	55.177	GTATGCTCCTGAGCATTTGTTTGCAGGTACTGTGCT
2	89427_4	39.458	15.376	55.178	TGTACTGCTTGAGCACGTGCATGCTCCATTGTAATA
2	2401_2	39.46	15.391	55.178	CACCCACCTCACGCAGAGGCCTGCACATTTCCGCCT
2	1982_31	39.461	15.393	55.178	CATACTGCATTTGCATGTGCATGCGTGTGTGAGGGA
2	2250_19	39.461	15.393	55.178	AAAGTTGTGTGTGCAAACTTGTGCCTGTGTGTTTTA
2	8943_8	39.461	15.394	55.178	TGCCACCTGAGTGCAAATTCCTGCTCAACTCAGACG
2	36019_2	39.461	15.394	55.178	TGGCCATCTCCTGCATCTGGATGCACCTTCTCTGCT
2	57238_18	39.461	15.394	55.178	GTTTATAAGCAGGCACTTGCATGCACGCACACACAC
2	64064_33	39.461	15.393	55.178	CCCCTGTGAAATGCAAGGTCATGCCATCCCTCGAAC
2	112071_7	39.461	15.393	55.178	TTTTCACACTTTGCACTAACATGCAGTTCGGGTAAT
2	139353_33	39.461	15.393	55.178	AGGTGCCATAACGCAATGTTCTGCCAGCCAGCATGT
2	161047_8	39.461	15.393	55.178	CTGAGAGGCTGTGCACATCAATGCCCTGTGTTTGCC
2	197416_25	39.461	15.393	55.178	CAACATAGCAGCGCAGTGGCGTGCGCAGCCTTTTTG
2	26585_12	39.461	15.393	55.178	TTAGTCACCGCGGCAAAAGGCTGCTGTAAGCTTAAT
2	1029_20	39.475	15.394	55.207	TCAAGAAATAGAGCAGTGCACTGCGGCGACTGAGAG
2	259744_28	39.501	15.395	55.277	CCAATTAGGGCTGCAGTGAAATGCTGTAGAGCCCTG
2	19866_16	39.515	15.4	55.286	TTCTTACCGCATGCACAGATCTGCTTGGGTATAAAT
2	265746_5	39.522	15.418	55.29	GAGATCAGGAAGGCAGCATGATGCAGCCGAGACGGA
2	19489_34	39.958	15.529	55.738	GAATGTCAGAATGCACTTGACTGCTGGGAGAGAATG
2	72281_3	40.161	15.577	56.005	GTCAAACAGGCAGCATACAGCTGCGGAGGCAGCGGT
2	240696_34	40.342	15.614	56.223	TCATGGCTGAGAGCACACAAATGCTACTCTCCGTGG
2	118413_2	40.413	15.817	56.239	ACGCCTTCATCGGCATGAATGTGCAGCTATATTTGA
2	10461_33	40.53	16.024	56.254	AGTCTCCTGCTTGCATTAATATGCATCTCAGCCCAC
2	109612_4	40.568	16.081	56.263	TGGTCTGGTCTGGCAGTGCCGTGCAATGCAATGCTA
2	54124_11	40.746	16.442	56.358	TTTATCAGTGATGCAGTGCGTTGCAATTAAAACATG
2	38130_6	40.765	16.458	56.4	ATGACTGTTAAAGCAGCTTATTGCGACCCATATTTA
2	44474_19	40.776	16.47	56.412	TGGACACATTGTGCAGCACGGTGCAGAACAAAATCT
2	99163_4	40.787	16.477	56.425	TATTAACAGGCAGCAGACGAGTGCCCTGGCCCCATT
2	58781_3	40.802	16.483	56.447	CGACCTTTCCGTGCACTCGGCTGCCAGAGCAGGTGC
2	10699_25	40.803	16.483	56.451	GTTGACATTTCTGCAGAACACTGCTAGCGATGGTCG
2	171204_9	40.806	16.484	56.468	GGCGCCATGTTTGCAAACAGCTGCTGATTCCCCTGT
2	62512_35	40.807	16.485	56.473	ACAGTGAAAGCTGCACAGCACTGCAGCAACCGACGA
2	81678_3	40.976	16.554	56.758	TCCGCCCCTTAAGCATTGCTTTGCTACAGAATCTCT
2	73682_30	41.18	16.764	57.01	AACTCATGTTTTGCATGTGTTTGCCATCATTTCTAA
2	50016_19	41.735	17.164	57.575	GTGTGTGTGCGGGCATGGCCGTGCTGCTTGGCCTTC
2	36902_7	41.906	17.19	58.028	CATTTCCGTCTCGCAGGTTGCTGCTTGGATGCTGCC
2	38185_6	42.037	17.224	58.315	TCTTGCTAACAAGCAGCTAGCTGCACACATGCCATT
2	52874_8	42.058	17.249	58.344	AAATACACCTACGCAGTCCAATGCAACACGTTCAAC
2	128287_4	42.104	17.301	58.385	AGCGACGAGATTGCAAAACACTGCTAGCTTATCGCT
2	221679_6	42.164	17.317	58.478	GGATTTACATTTGCAGATTGGTGCAGCACCACTGTA
2	30049_12	42.22	17.343	58.505	TAGAGGACTGAAGCATACACCTGCAAATTGTAACCC
2	15829_27	42.237	17.344	58.543	ACGCGGCTGACAGCATTGATTTGCTACGTCCAGCAT
2	39236_6	42.237	17.344	58.543	TCCTCATAGAATGCAAATCCCTGCCAAACTCTCACC
2	85742_16	42.237	17.344	58.543	TCCCAATGTGTTGCAACCACTTGCCTTCTGCCCAGA
2	42665_8	42.237	17.344	58.543	TCACCACCGGTGGCAGCTCGGTGCAATCAACACTAC
2	25607_10	42.238	17.345	58.544	GGCCTGACCTAAGCAGCCATATGCTGTAGAGATGTG
2	52593_2	42.238	17.344	58.544	TCCCTTCTAACTGCACATGTCTGCCACCTGTTTTAA
2	179508_8	42.238	17.345	58.544	ATCCTTTTTACAGCAGCTGTTTGCTTTGATGGGTTC
2	73840_25	42.238	17.344	58.544	TCCCTCTCTTTTGCATACACATGCGCGACAAGCCGA
2	77595_1	42.239	17.345	58.544	GATGCTCGTTTAGCATCTTTATGCTAAGCTACGCTA
2	94423_7	42.239	17.345	58.544	AGTTACTGATGTGCATACATCTGCATTTCACGGCCC
2	130001_2	42.239	17.345	58.544	CTGGGTCTGGTAGCAGGAACGTGCAAACAACCTGAG
2	72747_2	42.24	17.351	58.544	GTAAGATGGGTTGCAATAAGTTGCTTTGAAAGCCAT
2	75205_25	42.241	17.355	58.544	TTTTTGCTGGAGGCATAAAACTGCAAGGCAGTCCCT
2	76084_5	42.241	17.355	58.544	AAAGTGAGCGAGGCAGCTTTCTGCAACGAAAGAAAA
2	123383_18	42.241	17.355	58.544	TAACTTACTTGTGCACTCGTCTGCTGCATCTTCTCC
2	11968_10	42.249	17.365	58.544	TTCCACTCACCCGCACTGTTCTGCTTATTGAGTAGT
2	42146_19	42.249	17.365	58.544	GATGCGTCCTCTGCATTATGCTGCATGGCAGGGGAA
2	48810_4	42.249	17.365	58.544	GATCATAGTGGAGCACAAAGCTGCTAAAGAGCCACT
2	88320_2	42.249	17.365	58.544	CTATGGAGACAGGCACAGGTGTGCTTATTGGATCAG
2	73768_16	42.25	17.365	58.544	TTTTTCTTTCTTGCAGTCTGCTGCCATCATGTGGCA
2	45151_5	42.277	17.367	58.548	AAAACAGCAGGGGCAGAAAAATGCATGCGAGTAAGT
2	110558_18	42.283	17.368	58.549	TTTCTTCACTTTGCATGGCCTTGCTCATAAAGCCAT
2	333554_32	42.287	17.374	58.549	TGTACTTGAAACGCAAATAAATGCCATGCTGGGCTG
2	198858_28	42.288	17.375	58.549	ATATTCTAACATGCAGATGTGTGCACTTGGGCACAA
2	47306_8	42.289	17.376	58.549	CTTGATCGACTCGCAGCGACATGCTTAATGGGGCCT
2	105242_31	42.289	17.376	58.55	AGAGTGGGCCATGCATTTTATTGCTGTAGTTTAACG
2	213810_3	42.289	17.376	58.549	GGCTGGTCTTAGGCATTTTCCTGCCAGTGCTGCCAC
2	16702_28	42.289	17.376	58.549	ATCCTCTGAACTGCAGTTCAGTGCGTCTGCCTTTGA
2	508_7	42.29	17.377	58.551	ACATGAGAACATGCAGTGGCTTGCAAGCTTTGTCAA
2	65074_26	42.29	17.377	58.551	TGAATGTAAAGCGCAGTCAAGTGCGTTGTGCTCAGA
2	174846_6	42.298	17.377	58.56	ACAGTGCCTCAAGCAACATCGTGCTGCAGGGAGACT
2	251856_2	42.307	17.377	58.568	ACTCGAGGAGCCGCAGTCTCCTGCTCTCTTAGCTCT
2	205227_33	42.324	17.384	58.571	GATGTTAAGACTGCATCAGTTTGCGCCTATGCGTAT
2	56698_9	42.332	17.426	58.572	CTCTTCCACAAAGCAGTAATTTGCGTGTTTGCTGTT
2	514_6	42.341	17.465	58.573	TAATCCTTCAGGGCACGCACCTGCATCGCAGCCGAA
2	261334_34	42.352	17.502	58.575	GCTAATTGCCTGGCAGGCCCCTGCATCTGCTCGACA
2	141762_28	42.504	17.567	58.648	TCTGAAAAACCTGCACACGCATGCAAATATACTGTT
2	89294_34	42.664	17.57	58.95	AGGTGCAGGTCAGCAGGTTTCTGCTACATTTAGATA
2	97007_11	42.786	17.573	59.226	ACGTGACCAATCGCAGCGGGGTGCGCTGGGCCGGCG
2	78703_9	42.821	17.574	59.266	TGTTCGCTCCTCGCAGAGCTCTGCCGCTCATGTTTG
2	56478_28	42.844	17.575	59.293	ACGGCGGAGGCAGCATGTGTTTGCCCCGGAGAGACG
2	137895_19	42.909	17.578	59.318	TTCATTTTTATGGCACAGCGTTGCAACAGCCACTCC
2	142857_4	42.955	17.592	59.334	AGGTAGAGAGATGCAGTTCAATGCACACACACACAC
2	85627_31	42.961	17.626	59.334	TTCTTTGCCTCCGCAGATAGCTGCTCTGCAGAAAGG
2	102099_12	42.963	17.649	59.335	CTTTAACCTCTTGCATGTGTGTGCATTCAGATCCTG
2	148036_21	43.004	17.689	59.345	CATTGATTGACTGCACTGGATTGCAAAAAAGGGCAA
2	71594_20	43.013	17.692	59.35	GGGAGTACACAGGCATCTCGGTGCACAGGTATTGTT
2	769_10	43.062	17.699	59.382	TACAGCTGTACTGCAATGAACTGCACGTCTGAACGG
2	83181_32	43.079	17.702	59.389	GTGCATCTGTGTGCATCTGTGTGCCTGCACGAGGGG
2	124119_29	43.083	17.702	59.399	CACGTTCAAAAAGCATTTGTATGCAGATGTGCAATT
2	205437_19	43.096	17.702	59.432	CTACTCTGCTCAGCAGATGGCTGCTGAATCCAGGCT
2	10990_1	43.105	17.703	59.449	GGTGGTCACTGAGCAAACAGCTGCAGGGAGATTGTG
2	16761_7	43.111	17.703	59.461	CCGCCACGCTCTGCACTGGTCTGCCTTTCAGACAGC
2	13907_33	43.489	17.725	60.05	ACACTGTCGCTGGCATCCACATGCCCCAGCCATGGA
2	47373_2	43.495	17.736	60.055	TCTGACACAAGGGCAGACACCTGCTGCTGTTCTCCT
2	101462_8	43.54	17.756	60.094	TGCTGAAAGGGTGCACATATCTGCAAGAAATCCTTA
2	60371_3	43.627	17.888	60.13	CTCCTGTTCAGTGCAAATACTTGCGCTTTCGTGCAG
2	49541_36	43.633	17.896	60.135	TTGAAAAGGACAGCATGGGCATGCTGTGTTACAAAT
2	97429_19	44.054	18.023	60.583	CGTACTGTGGAAGCATAACGGTGCAACATGGAGGAC
2	102929_3	44.256	18.06	60.833	AACACATGTACTGCAAAAGTCTGCGGGGGGGTCTCA
2	55056_28	44.325	18.065	60.974	GTGTATCTGAAAGCATCTAACTGCATCTGCTCGACA
2	52207_1	44.334	18.069	60.984	CACCTTCACTCAGCAGAACTGTGCCCTCATGCTTAA
2	122170_10	44.339	18.071	61.001	GTTTCCCACTGTGCACTCGCTTGCTGAAACACACAC
2	9825_17	44.34	18.071	61.009	TCATTGCTTCAGGCAGCCAGTTGCTTCATAATCCTG
2	138057_5	44.353	18.071	61.054	AATGTATGTAGAGCAAGCTCCTGCATGCACACACAC
2	48938_20	44.372	18.071	61.092	TACACTGAATCTGCAGGAGGCTGCACACGACCTCAA
2	36737_27	44.38	18.071	61.105	GACAAATCACAAGCAGGAATGTGCTTCGGCCGTGTT
2	42010_26	44.382	18.072	61.108	GTCTAAAGTCAGGCAGATCTCTGCTGCCATCTAGTG
2	33802_6	44.395	18.076	61.115	ACTTGTAGACGTGCACGTACATGCAGAGCGCACACA
2	96441_3	44.479	18.229	61.122	GATTTGTCTTGTGCAACTTCTTGCAGGAAGGCAGCT
2	271456_5	44.501	18.336	61.125	TCCACGTTAGCCGCACTGGGTTGCATATCTGTAACG
2	17040_19	44.503	18.338	61.129	TGTGCAGCAACGGCAAAACTGTGCAAACTTCCATTT
2	25718_28	44.513	18.369	61.132	GCATGGAAGTTTGCAGTCAGCTGCTGACGGATGAGC
2	36583_3	44.513	18.37	61.132	TTTCAGCTGTCAGCAGGTTCATGCAAGGTGTTCTCT
2	260596_7	44.513	18.357	61.132	TCATTCACGAGAGCAAAACAATGCGAGGGATGAAAC
2	57229_2	44.513	18.359	61.132	TGTGTTGTGAAGGCACAAACTTGCACCTACACCTCA
2	73909_26	44.514	18.371	61.132	ACAGATTTGTTGGCATACTGCTGCTGCTGTGTCAAG
2	98218_18	44.517	18.377	61.132	GCTGAGGTGGAAGCAGCGCCCTGCCCCTCGGTGTCA
2	11390_27	44.545	18.546	61.132	CCACGCCTGGCAGCAGTCTGTTGCTGCGGTTGCCAG
2	93356_12	44.56	18.596	61.132	GGAGAACAGACGGCAGGACGCTGCCTCACTGCTCAG
2	288514_9	44.62	18.718	61.132	AACGGGGACGATGCAGGTAGCTGCAGTCTGTCGGCT
2	44955_4	44.72	18.78	61.132	AGTCGACATATGGCAAATGGCTGCAAACACCCCAGC
2	5679_29	44.787	18.862	61.132	CAAGCATGTCATGCACTAATATGCACCCACACACAC
2	1206_26	44.886	18.953	61.132	AAACCAGCTGCAGCACACATTTGCTTCTGTATACTG
2	10071_2	44.902	18.953	61.133	GTTTTTTTTGTTGCATGCTAGTGCATGTAAGCAGGC
2	214555_35	44.916	18.953	61.134	CAATGACGTCATGCAGGGCCCTGCAGCAGCCAGGTT
2	11868_20	44.932	18.954	61.134	GTAGCTCCGACTGCAAAACCATGCCATACTCTACAG
2	87232_9	44.938	18.954	61.135	AAGTTACCATTGGCACGACACTGCGGAATATGCATC
2	213141_10	44.938	18.954	61.135	CTGAGTTCATTCGCATCGCTGTGCACGTTGCATCAC
2	38411_31	44.945	18.954	61.136	CGCGTTCCCCCTGCATATATGTGCGTGGAGCGTCCA
2	11840_27	44.947	18.954	61.139	AATACAATCACTGCAACTTCCTGCAGTTCTTCAGTT
2	57172_35	44.95	18.954	61.144	GTGATTTAAATCGCAAATGAATGCATCCTGTTCCCA
2	108186_33	44.952	18.954	61.147	TGAGTGAATGTGGCAGAAGTCTGCACCACACAGTTA
2	41604_18	44.957	18.954	61.155	CCGTGGAATGAGGCAAAGCGATGCTGGAGAGCCAAA
2	30064_2	44.972	18.954	61.173	GGCGTTGCTTCTGCAGATTGGTGCCCAGTACTCAAA
2	58072_11	44.974	18.954	61.177	TGCCTGCAAACGGCAGCGAGTTGCTACAGCCAAAGA
2	100083_17	44.978	18.955	61.183	TTGTTGTGGATGGCAATGAGATGCACTTTGCCAAGG
2	68291_5	44.984	18.955	61.193	AAGCTGGTGATTGCAATTTTCTGCCTACCCAAAAAC
2	51922_6	44.99	18.956	61.208	CAGATCGCTATCGCAGGCTTCTGCAGCGAAAAATGT
2	111443_27	44.991	18.956	61.216	TGGAGGTTGTGTGCATCTAAATGCTTGAACTCTTCT
2	215471_19	44.998	18.956	61.235	CCGCTAGGACATGCAGTGTGTTGCTGGCCAGTGCCT
2	218989_1	45.047	18.956	61.372	TAGTAACTTCTTGCAACCATCTGCACACTATCGCCT
2	46342_20	45.374	18.966	61.795	CTGTTCAGCTGAGCAAATCTGTGCATAAGATTTGCT
2	129129_26	45.563	18.986	62.031	GCTCCCAGGAGGGCACTTTAGTGCACGTGCGCGTTT
2	89098_1	45.869	19.054	62.387	GGTCAAAACTCAGCAAAGTTTTGCACAAAGTGGTTT
2	1695_30	45.894	19.11	62.403	ATTCACCTCCCAGCACCACTCTGCTCAAGCACAGCC
2	38207_29	45.9	19.156	62.406	CCAGGTAGATGAGCAGCTCTCTGCCCACAGCCTCGT
2	57867_28	45.915	19.197	62.415	AAAACCTGTAAAGCATTGAGGTGCAGCAGGTCAGGA
2	35709_8	46.051	19.239	62.544	CATCAACGGATCGCATTCACATGCAGCCGGAAAATC
2	107504_25	46.052	19.239	62.547	TCAAATCCCGATGCATGTGTATGCGAGTGCATGCGT
2	14596_16	46.056	19.24	62.561	AGGAGATGCAATGCATTGTGGTGCGGCTGAGTATGT
2	85265_21	46.059	19.24	62.571	AAACACATGACAGCAGCACCGTGCCACACTATGCTC
2	278700_32	46.062	19.24	62.581	CTCGCAAGTGATGCAAAAACTTGCAGATGTCTTTTA
2	59341_17	46.065	19.24	62.591	AAACTGGCAAAAGCATAAGGATGCTATCAAGTGAAC
2	114472_29	46.073	19.241	62.604	ACCTCGAGGACAGCAAAACAGTGCAGATTAGATGGA
2	15169_33	46.075	19.241	62.614	GATTCCTGCGATGCAGCAGAATGCCAGCCCACCCTA
2	30007_26	46.109	19.241	62.712	CCAATAAGGATAGCAATCACTTGCCCTTGCCACCCC
2	11614_8	46.166	19.241	62.842	AGGGTTTGTTGGGCAAGTGAGTGCACTGCTAAGCCA
2	18488_19	46.408	19.241	63.394	CCAGGTGGAGCTGCAGCATCGTGCTGTAGTTTCAAA
2	259590_27	46.466	19.241	63.576	GGGATTGCTCAGGCAATAACATGCCCGTGTTCCTGC
2	130796_1	46.479	19.242	63.628	CAGAGTGCACGAGCAGCTCAGTGCGGCGATTTGATG
2	260548_9	46.481	19.243	63.647	GGCCTTATGTGTGCACGTGACTGCCTCTGACAGTTA
2	201546_17	46.567	19.265	64.015	AGGAGGAGCGAGGCAGGAGGATGCGCACAGCGGCAC
2	65625_34	48.775	20.448	66.29	AGTTACTGCGTGGCATGATTTTGCACTTTATGTTAA
2	129490_2	49.434	20.654	67.506	GACACAGAGAAAGCAGTCAATTGCACAAAGGTGAGA
2	219449_25	49.91	20.792	68.74	GTGTGAGAATCGGCATCTCTCTGCTTTGGCGTATTA
2	189030_19	50.05	20.902	69.011	ATATGTGGGTTTGCATGCATGTGCGACCGTGCGTGT
2	81496_33	50.275	21.03	69.527	AAGTGACTCAAAGCAACACTGTGCAGTTTTTTTTGA
2	75200_5	50.968	21.781	70.216	GTCAGCTAACATGCAAAAATGTGCAATTTGTCTCCC
2	52399_18	51.379	22.506	70.511	TCAATTCATACAGCACACCCGTGCTGTGGATCCAAA
2	7073_4	52.069	23.047	71.109	CCTTAAATGCATGCAAGTGTGTGCGTTTGAGGAGCT
2	89_12	52.253	23.276	71.31	ACATGAAACACTGCACAATGGTGCAATCGAGCAGAA
2	53019_25	52.255	23.28	71.315	GAGTGGGCTTGTGCATGCATTTGCGGATATATTTTT
2	148582_5	52.266	23.305	71.327	CAGATAGACAGTGCACACTGCTGCTCCCCTAAACCC
2	264122_11	52.279	23.316	71.355	GCGGCTTTGCGCGCAGCTCTCTGCTTAACGCCACCT
[truncated: 20,546 more rows]
